# Supplementary material for: The transcriptional regulator EarA and intergenic terminator sequences modulate archaellation in Pyrococcus furiosus
Source: Front Microbiol. 2023 Nov 9;14:1241399. doi: 10.3389/fmicb.2023.1241399 (PMC10665913; doi:10.3389/fmicb.2023.1241399)
Supplement: Supplementary file 2 [file Table_2.XLSX]

## Sheet: NCBI Download data_summary
Supplementary Table 2: Data Summary of the downloaded reference genomes & genome annotation.
Organism Scientific Name	Organism Common Name	Organism Qualifier	Taxonomy id	Assembly Name	Assembly Accession	Source	Annotation	Level	Contig N50	Size	Submission Date	Gene Count	BioProject	BioSample
Thermococcus kodakarensis KOD1	NA	strain: KOD1	69014	ASM996v1	GCF_000009965.1	RefSeq	NCBI Prokaryotic Genome Annotation Pipeline (PGAP)	Complete Genome	2088737	2088737	2005-01-05	2358	PRJNA13213	SAMD00061071
Pyrococcus horikoshii OT3	NA	strain: OT3	70601	ASM1110v1	GCF_000011105.1	RefSeq	NCBI Prokaryotic Genome Annotation Pipeline (PGAP)	Complete Genome	1738505	1738505	2004-05-11	1939	PRJNA207	SAMD00061090
Thermococcus onnurineus NA1	NA	strain: NA1	523850	ASM1836v1	GCF_000018365.1	RefSeq	NCBI Prokaryotic Genome Annotation Pipeline (PGAP)	Complete Genome	1847607	1847607	2008-11-06	2053	PRJNA20773	SAMN02603476
Thermococcus gammatolerans EJ3	NA	strain: EJ3; DSM 15229	593117	ASM2236v1	GCF_000022365.1	RefSeq	NCBI Prokaryotic Genome Annotation Pipeline (PGAP)	Complete Genome	2045438	2045438	2009-06-12	2228	PRJNA33671	SAMN02603333
Thermococcus sibiricus MM 739	NA	strain: MM 739	604354	ASM2254v1	GCF_000022545.1	RefSeq	NCBI Prokaryotic Genome Annotation Pipeline (PGAP)	Complete Genome	1845800	1845800	2009-06-29	2051	PRJNA34531	SAMN02603090
Thermococcus barophilus MP	NA	strain: MP	391623	ASM15110v2	GCF_000151105.2	RefSeq	NCBI Prokaryotic Genome Annotation Pipeline (PGAP)	Complete Genome	2010078	2064237	2010-12-17	2282	PRJNA19379	SAMN02603625
Pyrococcus abyssi GE5	NA	strain: Orsay	272844	ASM19593v2	GCF_000195935.2	RefSeq	NCBI Prokaryotic Genome Annotation Pipeline (PGAP)	Complete Genome	1765118	1768562	2003-05-06	1980	PRJNA179	SAMEA3283067
Pyrococcus yayanosii CH1	NA	strain: CH1	529709	ASM21599v1	GCF_000215995.1	RefSeq	NCBI Prokaryotic Genome Annotation Pipeline (PGAP)	Complete Genome	1716818	1716818	2011-06-07	1952	PRJNA66055	SAMN02603867
Thermococcus litoralis DSM 5473	NA	strain: DSM 5473	523849	ASM24698v3	GCF_000246985.2	RefSeq	NCBI Prokaryotic Genome Annotation Pipeline (PGAP)	Complete Genome	2215172	2215172	2013-08-13	2506	PRJNA81925	SAMN02603679
Thermococcus cleftensis	NA	strain: CL1	163003	ASM26552v1	GCF_000265525.1	RefSeq	NCBI Prokaryotic Genome Annotation Pipeline (PGAP)	Complete Genome	1950313	1950313	2012-06-11	2123	PRJNA167371	SAMN02603492
Thermococcus paralvinellae	NA	strain: ES1	582419	ASM51744v1	GCF_000517445.1	RefSeq	NCBI Prokaryotic Genome Annotation Pipeline (PGAP)	Complete Genome	1957742	1957742	2014-01-10	2180	PRJNA230233	SAMN03081513
Thermococcus nautili	NA	strain: 30-1	195522	ASM58549v1	GCF_000585495.1	RefSeq	NCBI Prokaryotic Genome Annotation Pipeline (PGAP)	Complete Genome	1976356	1976356	2014-03-05	2231	PRJNA237737	SAMN03081537
Palaeococcus pacificus DY20341	NA	strain: DY20341	1343739	ASM72542v1	GCF_000725425.1	RefSeq	NCBI Prokaryotic Genome Annotation Pipeline (PGAP)	Complete Genome	1859370	1859370	2014-07-14	2031	PRJNA207495	SAMN03081469
Thermococcus eurythermalis	NA	strain: A501	1505907	ASM76965v1	GCF_000769655.1	RefSeq	NCBI Prokaryotic Genome Annotation Pipeline (PGAP)	Complete Genome	2122535	2126164	2014-10-28	2334	PRJNA251677	SAMN02838508
Thermococcus guaymasensis DSM 11113	NA	strain: DSM 11113	1432656	ASM81610v1	GCF_000816105.1	RefSeq	NCBI Prokaryotic Genome Annotation Pipeline (PGAP)	Complete Genome	1920914	1920914	2015-01-07	2148	PRJNA230529	SAMN02429659
Pyrococcus kukulkanii	NA	strain: NCB100	1609559	ASM157777v1	GCF_001577775.1	RefSeq	NCBI Prokaryotic Genome Annotation Pipeline (PGAP)	Complete Genome	1977126	1977126	2016-02-29	2263	PRJNA274214	SAMN03323778
Thermococcus peptonophilus	NA	strain: OG-1	53952	ASM159243v1	GCF_001592435.1	RefSeq	NCBI Prokaryotic Genome Annotation Pipeline (PGAP)	Complete Genome	1847000	1896106	2016-03-15	2101	PRJNA274230	SAMN03324162
Thermococcus piezophilus	NA	strain: CDGS	1712654	ASM164708v1	GCF_001647085.1	RefSeq	NCBI Prokaryotic Genome Annotation Pipeline (PGAP)	Complete Genome	1928800	1928800	2016-05-18	2263	PRJNA320084	SAMN04915575
Thermococcus celer Vu 13 = JCM 8558	NA	strain: Vu 13	1293037	ASM221436v1	GCF_002214365.1	RefSeq	NCBI Prokaryotic Genome Annotation Pipeline (PGAP)	Complete Genome	1866819	1866819	2017-07-05	2049	PRJNA274230	SAMN03324154
Thermococcus gorgonarius	NA	strain: W-12	71997	ASM221438v1	GCF_002214385.1	RefSeq	NCBI Prokaryotic Genome Annotation Pipeline (PGAP)	Complete Genome	1674122	1674122	2017-07-05	1906	PRJNA274230	SAMN03324159
Thermococcus barossii	NA	strain: SHCK-94	54077	ASM221446v1	GCF_002214465.1	RefSeq	NCBI Prokaryotic Genome Annotation Pipeline (PGAP)	Complete Genome	1922421	1922421	2017-07-05	2090	PRJNA274230	SAMN03324153
Thermococcus pacificus	NA	strain: P-4	71998	ASM221448v1	GCF_002214485.1	RefSeq	NCBI Prokaryotic Genome Annotation Pipeline (PGAP)	Complete Genome	1785673	1785673	2017-07-05	2000	PRJNA274230	SAMN03324161
Thermococcus siculi	NA	strain: RG-20	72803	ASM221450v1	GCF_002214505.1	RefSeq	NCBI Prokaryotic Genome Annotation Pipeline (PGAP)	Complete Genome	2029167	2029167	2017-07-05	2191	PRJNA274230	SAMN03324165
Thermococcus radiotolerans	NA	strain: EJ2	187880	ASM221456v1	GCF_002214565.1	RefSeq	NCBI Prokaryotic Genome Annotation Pipeline (PGAP)	Complete Genome	1868990	1868990	2017-07-05	2066	PRJNA274230	SAMN03324164
Thermococcus profundus	NA	strain: DT 5432	49899	ASM221458v1	GCF_002214585.1	RefSeq	NCBI Prokaryotic Genome Annotation Pipeline (PGAP)	Complete Genome	2005098	2043143	2017-07-05	2172	PRJNA274230	SAMN03324163
Thermococcus indicus	NA	strain: IOH1	2586643	ASM627460v1	GCF_006274605.1	RefSeq	NCBI Prokaryotic Genome Annotation Pipeline (PGAP)	Complete Genome	2226336	2234010	2019-06-12	2452	PRJNA546462	SAMN11959431
Thermococcus aciditolerans	NA	strain: SY113	2598455	ASM815201v1	GCF_008152015.1	RefSeq	NCBI Prokaryotic Genome Annotation Pipeline (PGAP)	Complete Genome	2165038	2165038	2019-08-30	2406	PRJNA555896	SAMN12340929
Pyrococcus furiosus DSM 3638	NA	strain: DSM 3638	186497	ASM824508v1	GCF_008245085.1	RefSeq	NCBI Prokaryotic Genome Annotation Pipeline (PGAP)	Complete Genome	1889914	1889914	2019-09-03	2118	PRJNA382684	SAMN06711904
Thermococcus aggregans	NA	strain: TY	110163	ASM2402299v1	GCF_024022995.1	RefSeq	NCBI Prokaryotic Genome Annotation Pipeline (PGAP)	Chromosome	1889107	1889207	2022-06-29	2073	PRJNA850078	SAMN29154529
Thermococcus chitonophagus	NA	isolate: 1	54262	Pyrococcus chitonophagus genome sequence	GCF_900012635.1	RefSeq	NCBI Prokaryotic Genome Annotation Pipeline (PGAP)	Complete Genome	1969648	1969648	2016-04-15	2227	PRJEB12305	SAMEA3721282
Thermococcus thioreducens	NA	strain: OGL-20P	277988	IMG-taxon 2654588132 annotated assembly	GCF_900109425.1	RefSeq	NCBI Prokaryotic Genome Annotation Pipeline (PGAP)	Scaffold	603855	2067115	2016-10-31	2363	PRJEB16840	SAMN05216170
Thermococcus henrietii	NA	strain: EXT12c	2016361	chr_EXT12c	GCF_900198835.1	RefSeq	NCBI Prokaryotic Genome Annotation Pipeline (PGAP)	Complete Genome	2155760	2155760	2017-10-17	2389	PRJEB22778	SAMEA104149373
Thermococcus camini	NA	strain: IRI35c	2016373	T_caminus_IRI35c	GCF_904067545.1	RefSeq	NCBI Prokaryotic Genome Annotation Pipeline (PGAP)	Complete Genome	2022529	2022529	2020-09-11	2219	PRJEB40155	SAMEA104149385

## Sheet: Thermococcales arCOG annotation
Supplementary Table 2: Data Summary of the downloaded reference genomes & genome annotation.
organism_scientific_name	NCBI_accession	fasta_header	start	end	strand	arCOG_id	arCOG_gene_id	arCOG_description	arCOG_evalue
Thermococcus-kodakarensis-KOD1	GCF_000009965.1	NC_006624.1	1	5016	+	arCOG00328	PolB3	DNA polymerase PolB3	8.7e-183
Thermococcus-kodakarensis-KOD1	GCF_000009965.1	NC_006624.1	5086	5733	+	arCOG02625	NA	Predicted metal-dependent hydrolase	5.7e-79
Thermococcus-kodakarensis-KOD1	GCF_000009965.1	NC_006624.1	5730	6119	+	arCOG01913	NA	Membrane protein implicated in regulation of membrane protease activity	2.9e-26
Thermococcus-kodakarensis-KOD1	GCF_000009965.1	NC_006624.1	6079	6528	-	arCOG05784	NA	Uncharacterized membrane protein	6.9e-34
Thermococcus-kodakarensis-KOD1	GCF_000009965.1	NC_006624.1	6586	7014	+	arCOG04227	NA	Predicted CoA-binding protein	1.1e-37
Thermococcus-kodakarensis-KOD1	GCF_000009965.1	NC_006624.1	7152	7427	-	arCOG02121	NA	PIN domain containing protein	1.7e-06
Thermococcus-kodakarensis-KOD1	GCF_000009965.1	NC_006624.1	7399	7602	-	arCOG10050	NA	RHH/copG family antitoxin	1.3e-20
Thermococcus-kodakarensis-KOD1	GCF_000009965.1	NC_006624.1	7655	8755	-	arCOG00047	Trm11	tRNA G10 N-methylase Trm11	4.3e-41
Thermococcus-kodakarensis-KOD1	GCF_000009965.1	NC_006624.1	8843	10093	+	arCOG05844	NA	Uncharacterized protein	1.3e-118
Thermococcus-kodakarensis-KOD1	GCF_000009965.1	NC_006624.1	10095	10379	+	arCOG07104	NA	Uncharacterized protein	3.2e-21
Thermococcus-kodakarensis-KOD1	GCF_000009965.1	NC_006624.1	10385	10807	+	arCOG04214	NA	Thiamine monophosphate synthetase YjbQ, ThiE analog	3.1e-45
Thermococcus-kodakarensis-KOD1	GCF_000009965.1	NC_006624.1	10808	11365	-	arCOG00354	NA	GTPase SAR1 or related small G protein	1.3e-54
Thermococcus-kodakarensis-KOD1	GCF_000009965.1	NC_006624.1	11409	11726	+	arCOG05860	NA	Uncharacterized protein	1.4e-28
Thermococcus-kodakarensis-KOD1	GCF_000009965.1	NC_006624.1	11729	12286	+	arCOG04311	NA	5'-deoxynucleotidase, HD superfamily hydrolase	7.8e-40
Thermococcus-kodakarensis-KOD1	GCF_000009965.1	NC_006624.1	12347	13411	+	arCOG00219	ModA	ABC-type molybdate transport system, periplasmic component	4.6e-64
Thermococcus-kodakarensis-KOD1	GCF_000009965.1	NC_006624.1	13392	13808	-	arCOG00715	NA	PIN domain containing protein	3.2e-51
Thermococcus-kodakarensis-KOD1	GCF_000009965.1	NC_006624.1	13808	14023	-	arCOG04480	AbrB	AbrB family transcriptional regulator	6.1e-26
Thermococcus-kodakarensis-KOD1	GCF_000009965.1	NC_006624.1	14153	14896	+	arCOG00164	CysU	ABC-type sulfate transport system, permease component	1e-71
Thermococcus-kodakarensis-KOD1	GCF_000009965.1	NC_006624.1	14945	15964	+	arCOG03239	NA	ATPase, predicted component of phage defense system	1.2e-79
Thermococcus-kodakarensis-KOD1	GCF_000009965.1	NC_006624.1	15968	16699	+	arCOG05094	NA	TOPRIM family nucleotidyl transferase/hydrolase domain, DUF3226 family	5.6e-70
Thermococcus-kodakarensis-KOD1	GCF_000009965.1	NC_006624.1	16705	17697	+	arCOG00175	MalK	ABC-type sugar transport system, ATPase component	1.9e-105
Thermococcus-kodakarensis-KOD1	GCF_000009965.1	NC_006624.1	17780	18784	-	arCOG01918	HflC	Membrane protease subunit, stomatin/prohibitin homolog	7.8e-99
Thermococcus-kodakarensis-KOD1	GCF_000009965.1	NC_006624.1	18786	19280	-	arCOG05710	NA	Uncharacterized protein	3.2e-50
Thermococcus-kodakarensis-KOD1	GCF_000009965.1	NC_006624.1	19290	20183	-	arCOG03776	NA	Zn finger protein	3.7e-82
Thermococcus-kodakarensis-KOD1	GCF_000009965.1	NC_006624.1	20183	21172	-	arCOG03777	NA	Zn finger protein	2.4e-121
Thermococcus-kodakarensis-KOD1	GCF_000009965.1	NC_006624.1	21266	21919	-	arCOG02292	Gph	HAD superfamily hydrolase	8.2e-39
Thermococcus-kodakarensis-KOD1	GCF_000009965.1	NC_006624.1	21913	22569	-	arCOG00761	TsaA	tRNA (Thr-GGU) A37 N-methylase	1.9e-52
Thermococcus-kodakarensis-KOD1	GCF_000009965.1	NC_006624.1	22597	23862	-	arCOG04137	SAM1	S-adenosylhomocysteine hydrolase	3.5e-155
Thermococcus-kodakarensis-KOD1	GCF_000009965.1	NC_006624.1	23956	24834	+	arCOG00498	NA	Metal-dependent hydrolase of the beta-lactamase superfamily II	1.5e-37
Thermococcus-kodakarensis-KOD1	GCF_000009965.1	NC_006624.1	24882	25451	+	arCOG02462	NA	Kynurenine formamidase	3.4e-54
Thermococcus-kodakarensis-KOD1	GCF_000009965.1	NC_006624.1	25413	25811	-	arCOG04345	RPR2	RNase P subunit RPR2	1.4e-38
Thermococcus-kodakarensis-KOD1	GCF_000009965.1	NC_006624.1	25813	27315	-	arCOG05761	NA	Intein insertion	4.2e-151
Thermococcus-kodakarensis-KOD1	GCF_000009965.1	NC_006624.1	27565	28620	+	arCOG05851	NA	Uncharacterized protein	3.5e-81
Thermococcus-kodakarensis-KOD1	GCF_000009965.1	NC_006624.1	28591	29334	-	arCOG05852	NA	HEAT repeats containing protein	4.1e-72
Thermococcus-kodakarensis-KOD1	GCF_000009965.1	NC_006624.1	29404	30681	+	arCOG05863	NA	WD40/PQQ-like beta propeller repeat containing protein	4.5e-142
Thermococcus-kodakarensis-KOD1	GCF_000009965.1	NC_006624.1	30937	31266	+	arCOG03422	EarA	Transcriptional activator of archaellum, contains HTH domain	8.4e-46
Thermococcus-kodakarensis-KOD1	GCF_000009965.1	NC_006624.1	31276	32235	+	arCOG05058	NA	SAM-dependent methyltransferase with N-terminal dimerization domain	4.6e-118
Thermococcus-kodakarensis-KOD1	GCF_000009965.1	NC_006624.1	32367	33251	+	arCOG01829	FlaB	Archaeal flagellins	4.1e-41
Thermococcus-kodakarensis-KOD1	GCF_000009965.1	NC_006624.1	33291	35033	+	arCOG01829	FlaB	Archaeal flagellins	7e-53
Thermococcus-kodakarensis-KOD1	GCF_000009965.1	NC_006624.1	35048	35824	+	arCOG01829	FlaB	Archaeal flagellins	2.5e-46
Thermococcus-kodakarensis-KOD1	GCF_000009965.1	NC_006624.1	35882	36541	+	arCOG01829	FlaB	Archaeal flagellins	1.1e-41
Thermococcus-kodakarensis-KOD1	GCF_000009965.1	NC_006624.1	36553	37380	+	arCOG01829	FlaB	Archaeal flagellins	5.2e-41
Thermococcus-kodakarensis-KOD1	GCF_000009965.1	NC_006624.1	37394	37870	+	arCOG05119	FlaC	Archaellum protein C	5.4e-17
Thermococcus-kodakarensis-KOD1	GCF_000009965.1	NC_006624.1	37874	39298	+	arCOG02964	FlaD	Archaellum protein D/E	4.1e-57
Thermococcus-kodakarensis-KOD1	GCF_000009965.1	NC_006624.1	39323	39847	+	arCOG01824	FlaF	Archaellum protein F, archaellin of FlaG/FlaF family	3.2e-15
Thermococcus-kodakarensis-KOD1	GCF_000009965.1	NC_006624.1	39847	40332	+	arCOG01822	FlaG	Archaellum protein G, archaellin of FlaG/FlaF family	7.6e-43
Thermococcus-kodakarensis-KOD1	GCF_000009965.1	NC_006624.1	40372	41070	+	arCOG04148	FlaH	KaiC family ATPase involved in biogenesis of archaellum	5.7e-81
Thermococcus-kodakarensis-KOD1	GCF_000009965.1	NC_006624.1	41072	42694	+	arCOG01817	FlaI	ATPase involved in archaellum/pili biosynthesis	8.8e-188
Thermococcus-kodakarensis-KOD1	GCF_000009965.1	NC_006624.1	42705	44444	+	arCOG01809	FlaJ	Archaellum assembly protein J, TadC family	3e-170
Thermococcus-kodakarensis-KOD1	GCF_000009965.1	NC_006624.1	44441	46435	+	arCOG03269	NA	Uncharacterized protein, contains DUF11 domain	1.9e-85
Thermococcus-kodakarensis-KOD1	GCF_000009965.1	NC_006624.1	46470	46991	+	arCOG00976	Pcm	Protein-L-isoaspartate carboxylmethyltransferase	1.5e-46
Thermococcus-kodakarensis-KOD1	GCF_000009965.1	NC_006624.1	47171	47800	+	arCOG01158	SerB	Phosphoserine phosphatase	1.2e-63
Thermococcus-kodakarensis-KOD1	GCF_000009965.1	NC_006624.1	47938	49140	-	arCOG02300	EppA/PulO	Type II secretory pathway, prepilin signal peptidase PulO	5.6e-107
Thermococcus-kodakarensis-KOD1	GCF_000009965.1	NC_006624.1	49154	49321	-	arCOG04026	NA	Pilin/Flagellin, contains class III signal peptide	7.6e-18
Thermococcus-kodakarensis-KOD1	GCF_000009965.1	NC_006624.1	49394	49732	+	arCOG03834	NA	ASCH domain, RNA binding protein	7.1e-27
Thermococcus-kodakarensis-KOD1	GCF_000009965.1	NC_006624.1	49729	50298	+	arCOG00398	NA	ASCH domain, predicted RNA-binding domain	1.3e-70
Thermococcus-kodakarensis-KOD1	GCF_000009965.1	NC_006624.1	50279	50557	-	arCOG08594	NA	Uncharacterized protein	3e-46
Thermococcus-kodakarensis-KOD1	GCF_000009965.1	NC_006624.1	50709	51413	+	arCOG02291	NA	HAD superfamily hydrolase	6.8e-54
Thermococcus-kodakarensis-KOD1	GCF_000009965.1	NC_006624.1	51484	52053	-	arCOG00670	PgsA	Phosphatidylglycerophosphate synthase	7.1e-49
Thermococcus-kodakarensis-KOD1	GCF_000009965.1	NC_006624.1	52064	52597	-	arCOG01857	NA	SpoU rRNA Methylase family enzyme	2.4e-67
Thermococcus-kodakarensis-KOD1	GCF_000009965.1	NC_006624.1	52603	54201	-	arCOG02168	NA	Transglutaminase-like cysteine protease	1.2e-181
Thermococcus-kodakarensis-KOD1	GCF_000009965.1	NC_006624.1	54245	55021	+	arCOG04309	NA	S-adenosyl-l-methionine hydroxide adenosyltransferase	6.3e-77
Thermococcus-kodakarensis-KOD1	GCF_000009965.1	NC_006624.1	55068	55607	+	arCOG01208	NA	Minimal nucleotidyltransferase	1.6e-13
Thermococcus-kodakarensis-KOD1	GCF_000009965.1	NC_006624.1	55720	56019	+	arCOG02123	NA	HEPN domain containing protein	1.6e-34
Thermococcus-kodakarensis-KOD1	GCF_000009965.1	NC_006624.1	56064	56264	+	arCOG06140	AbrB	AbrB family transcriptional regulator, antitoxin component of toxin-antitoxin system	4.5e-19
Thermococcus-kodakarensis-KOD1	GCF_000009965.1	NC_006624.1	56245	56709	+	arCOG00710	NA	PIN domain containing protein	1.5e-45
Thermococcus-kodakarensis-KOD1	GCF_000009965.1	NC_006624.1	56702	57268	+	arCOG00972	NadR	Nicotinamide mononucleotide adenylyltransferase	1.8e-62
Thermococcus-kodakarensis-KOD1	GCF_000009965.1	NC_006624.1	57265	57603	-	arCOG05747	NA	Uncharacterized membrane protein	3.4e-15
Thermococcus-kodakarensis-KOD1	GCF_000009965.1	NC_006624.1	57600	58247	-	arCOG00790	Cas4	CRISPR-associated protein Cas4, RecB family exonuclease	5.4e-60
Thermococcus-kodakarensis-KOD1	GCF_000009965.1	NC_006624.1	58403	58738	-	arCOG05742	NA	Uncharacterized protein	9.7e-42
Thermococcus-kodakarensis-KOD1	GCF_000009965.1	NC_006624.1	58868	59704	+	arCOG10124	TYW2	Wybutosine (yW) biosynthesis enzyme TYW2, tRNA(Phe) (4-demethylwyosine(37)-C(7)) aminocarboxypropyltransferase transferase	1e-113
Thermococcus-kodakarensis-KOD1	GCF_000009965.1	NC_006624.1	59705	59860	-	arCOG11805	NA	Uncharacterized protein	6.1e-34
Thermococcus-kodakarensis-KOD1	GCF_000009965.1	NC_006624.1	59899	61800	-	arCOG00706	gor	Aldehyde:ferredoxin oxidoreductase	6.7e-155
Thermococcus-kodakarensis-KOD1	GCF_000009965.1	NC_006624.1	62831	63724	+	arCOG01244	NA	Integrase/Recombinase	5.4e-87
Thermococcus-kodakarensis-KOD1	GCF_000009965.1	NC_006624.1	63717	63866	+	NA	NA	NA	NA
Thermococcus-kodakarensis-KOD1	GCF_000009965.1	NC_006624.1	63873	64067	+	NA	NA	NA	NA
Thermococcus-kodakarensis-KOD1	GCF_000009965.1	NC_006624.1	64233	65993	+	arCOG07813	NA	LamG-like jellyroll fold domain	3.7e-132
Thermococcus-kodakarensis-KOD1	GCF_000009965.1	NC_006624.1	66046	67383	+	NA	NA	NA	NA
Thermococcus-kodakarensis-KOD1	GCF_000009965.1	NC_006624.1	67400	68974	+	arCOG00702	AprE	Predicted multidomain toxin, contains peptidase S8 domain, delivery module and Rnase A domain	7.2e-83
Thermococcus-kodakarensis-KOD1	GCF_000009965.1	NC_006624.1	68971	69114	+	NA	NA	NA	NA
Thermococcus-kodakarensis-KOD1	GCF_000009965.1	NC_006624.1	69118	69375	+	arCOG06622	NA	Uncharacterized membrane protein	7.6e-4
Thermococcus-kodakarensis-KOD1	GCF_000009965.1	NC_006624.1	69413	69796	+	NA	NA	NA	NA
Thermococcus-kodakarensis-KOD1	GCF_000009965.1	NC_006624.1	69796	70512	+	NA	NA	NA	NA
Thermococcus-kodakarensis-KOD1	GCF_000009965.1	NC_006624.1	70505	71113	+	NA	NA	NA	NA
Thermococcus-kodakarensis-KOD1	GCF_000009965.1	NC_006624.1	71118	71246	+	NA	NA	NA	NA
Thermococcus-kodakarensis-KOD1	GCF_000009965.1	NC_006624.1	71243	71563	+	NA	NA	NA	NA
Thermococcus-kodakarensis-KOD1	GCF_000009965.1	NC_006624.1	71565	71705	+	NA	NA	NA	NA
Thermococcus-kodakarensis-KOD1	GCF_000009965.1	NC_006624.1	71689	72594	+	NA	NA	NA	NA
Thermococcus-kodakarensis-KOD1	GCF_000009965.1	NC_006624.1	72765	73340	+	arCOG03177	MarR	Transcriptional regulator, MarR family	0.0006
Thermococcus-kodakarensis-KOD1	GCF_000009965.1	NC_006624.1	73337	74644	+	NA	NA	NA	NA
Thermococcus-kodakarensis-KOD1	GCF_000009965.1	NC_006624.1	74625	75761	+	arCOG07164	NA	Uncharacterized plasmid-associated protein	2e-43
Thermococcus-kodakarensis-KOD1	GCF_000009965.1	NC_006624.1	75754	76026	+	NA	NA	NA	NA
Thermococcus-kodakarensis-KOD1	GCF_000009965.1	NC_006624.1	76023	77459	+	NA	NA	NA	NA
Thermococcus-kodakarensis-KOD1	GCF_000009965.1	NC_006624.1	77703	79046	+	NA	NA	NA	NA
Thermococcus-kodakarensis-KOD1	GCF_000009965.1	NC_006624.1	79043	79249	+	NA	NA	NA	NA
Thermococcus-kodakarensis-KOD1	GCF_000009965.1	NC_006624.1	79753	80130	+	arCOG03936	AbrB	AbrB family transcriptional regulator	2.8e-12
Thermococcus-kodakarensis-KOD1	GCF_000009965.1	NC_006624.1	80256	80429	+	arCOG07723	NA	RHH/CopG DNA binding protein	5.1e-4
Thermococcus-kodakarensis-KOD1	GCF_000009965.1	NC_006624.1	80433	83177	+	arCOG00439	MCM2	ATPase involved in replication control, Cdc46/Mcm family	2.7e-159
Thermococcus-kodakarensis-KOD1	GCF_000009965.1	NC_006624.1	83184	83435	+	arCOG10044	NA	Uncharacterized protein	9.8e-43
Thermococcus-kodakarensis-KOD1	GCF_000009965.1	NC_006624.1	83432	83629	+	NA	NA	NA	NA
Thermococcus-kodakarensis-KOD1	GCF_000009965.1	NC_006624.1	83626	83736	+	NA	NA	NA	NA
Thermococcus-kodakarensis-KOD1	GCF_000009965.1	NC_006624.1	83733	83912	+	NA	NA	NA	NA
Thermococcus-kodakarensis-KOD1	GCF_000009965.1	NC_006624.1	83909	84268	+	NA	NA	NA	NA
Thermococcus-kodakarensis-KOD1	GCF_000009965.1	NC_006624.1	84265	84441	+	NA	NA	NA	NA
Thermococcus-kodakarensis-KOD1	GCF_000009965.1	NC_006624.1	84441	85019	+	arCOG07102	NA	PD-(DE)xK superfamily endonuclease	3.5e-49
Thermococcus-kodakarensis-KOD1	GCF_000009965.1	NC_006624.1	85027	85341	+	NA	NA	NA	NA
Thermococcus-kodakarensis-KOD1	GCF_000009965.1	NC_006624.1	85431	85949	+	arCOG06578	XerC	XerD/XerC family integrase	1.6e-60
Thermococcus-kodakarensis-KOD1	GCF_000009965.1	NC_006624.1	86334	87128	-	arCOG04161	DPH5	Diphthamide biosynthesis methyltransferase	2.3e-92
Thermococcus-kodakarensis-KOD1	GCF_000009965.1	NC_006624.1	87221	87664	+	arCOG02100	TroR	Mn-dependent transcriptional regulator (DtxR family)	3.4e-20
Thermococcus-kodakarensis-KOD1	GCF_000009965.1	NC_006624.1	87733	88266	+	arCOG03887	NA	Uncharacterized membrane protein	9.1e-51
Thermococcus-kodakarensis-KOD1	GCF_000009965.1	NC_006624.1	88267	89280	+	arCOG05094	NA	TOPRIM family nucleotidyl transferase/hydrolase domain, DUF3226 family	2.7e-85
Thermococcus-kodakarensis-KOD1	GCF_000009965.1	NC_006624.1	89320	90060	+	arCOG02291	NA	HAD superfamily hydrolase	1.3e-31
Thermococcus-kodakarensis-KOD1	GCF_000009965.1	NC_006624.1	90089	90268	+	arCOG01989	NA	Zn-ribbon RNA-binding protein with a function in translation	1e-08
Thermococcus-kodakarensis-KOD1	GCF_000009965.1	NC_006624.1	90286	90561	+	arCOG01988	EFB1	Translation elongation factor EF-1beta	3.2e-07
Thermococcus-kodakarensis-KOD1	GCF_000009965.1	NC_006624.1	90584	91057	-	arCOG05783	NA	Uncharacterized protein	1.2e-42
Thermococcus-kodakarensis-KOD1	GCF_000009965.1	NC_006624.1	91146	91367	+	arCOG07169	NA	Uncharacterized protein	2.4e-27
Thermococcus-kodakarensis-KOD1	GCF_000009965.1	NC_006624.1	91364	92980	+	arCOG01316	PutP	Na+/proline symporter	6.8e-140
Thermococcus-kodakarensis-KOD1	GCF_000009965.1	NC_006624.1	93073	94551	+	arCOG01299	HcaD	NAD(FAD)-dependent dehydrogenase	2.5e-165
Thermococcus-kodakarensis-KOD1	GCF_000009965.1	NC_006624.1	94553	95713	+	arCOG00755	DadA	Glycine/D-amino acid oxidase (deaminating)	5.4e-116
Thermococcus-kodakarensis-KOD1	GCF_000009965.1	NC_006624.1	95823	96017	-	NA	NA	NA	NA
Thermococcus-kodakarensis-KOD1	GCF_000009965.1	NC_006624.1	96186	97637	+	arCOG01294	HcaD	NAD(FAD)-dependent dehydrogenase	3e-204
Thermococcus-kodakarensis-KOD1	GCF_000009965.1	NC_006624.1	97630	98148	+	arCOG05744	HycB	Fe-S-cluster-containing hydrogenase component 2	9.9e-72
Thermococcus-kodakarensis-KOD1	GCF_000009965.1	NC_006624.1	98141	98437	+	arCOG05745	NA	BFD-like [2Fe-2S] binding domain	1.1e-22
Thermococcus-kodakarensis-KOD1	GCF_000009965.1	NC_006624.1	98421	99584	+	arCOG00755	DadA	Glycine/D-amino acid oxidase (deaminating)	2.9e-92
Thermococcus-kodakarensis-KOD1	GCF_000009965.1	NC_006624.1	99649	100893	+	arCOG00130	NA	MFS family permease	6.5e-79
Thermococcus-kodakarensis-KOD1	GCF_000009965.1	NC_006624.1	100916	101206	-	arCOG08591	NA	Uncharacterized protein	1.8e-54
Thermococcus-kodakarensis-KOD1	GCF_000009965.1	NC_006624.1	101225	101734	-	arCOG00826	WecD	Acetyltransferase (GNAT) family	9e-17
Thermococcus-kodakarensis-KOD1	GCF_000009965.1	NC_006624.1	101806	102348	+	arCOG01863	MBF1	Ribosome-binding protein aMBF1, translation factor, contains Zn-ribbon and HTH domains	1.8e-20
Thermococcus-kodakarensis-KOD1	GCF_000009965.1	NC_006624.1	102394	102564	+	arCOG10034	AbrB	AbrB family transcriptional regulator, antitoxin component of toxin-antitoxin system	2.4e-34
Thermococcus-kodakarensis-KOD1	GCF_000009965.1	NC_006624.1	102561	102992	+	arCOG00710	NA	PIN domain containing protein	1.4e-43
Thermococcus-kodakarensis-KOD1	GCF_000009965.1	NC_006624.1	102987	103403	-	arCOG04842	NA	Uncharacterized protein	9e-47
Thermococcus-kodakarensis-KOD1	GCF_000009965.1	NC_006624.1	103477	104319	+	arCOG01911	SppA	Periplasmic serine protease (ClpP class)	6.2e-136
Thermococcus-kodakarensis-KOD1	GCF_000009965.1	NC_006624.1	104399	106102	+	arCOG05079	NA	Uncharacterized protein	8.1e-235
Thermococcus-kodakarensis-KOD1	GCF_000009965.1	NC_006624.1	106208	106780	+	arCOG01764	SPT15	TATA-box binding protein (TBP), component of TFIID and TFIIB	3.7e-49
Thermococcus-kodakarensis-KOD1	GCF_000009965.1	NC_006624.1	106856	107455	+	arCOG05407	NA	Uncharacterized protein	1.6e-76
Thermococcus-kodakarensis-KOD1	GCF_000009965.1	NC_006624.1	107452	108456	+	arCOG00324	AcuC	Deacetylase, including yeast histone deacetylase and acetoin utilization protein	1.6e-106
Thermococcus-kodakarensis-KOD1	GCF_000009965.1	NC_006624.1	108483	109091	-	arCOG01602	PorG	Pyruvate:ferredoxin oxidoreductase or related 2-oxoacid:ferredoxin oxidoreductase, gamma subunit	1.4e-57
Thermococcus-kodakarensis-KOD1	GCF_000009965.1	NC_006624.1	109093	111036	-	arCOG01609	NA	Indolepyruvate ferredoxin oxidoreductase, alpha and beta subunit	1.5e-206
Thermococcus-kodakarensis-KOD1	GCF_000009965.1	NC_006624.1	111037	111498	-	arCOG00730	NA	PIN domain containing protein	8.9e-41
Thermococcus-kodakarensis-KOD1	GCF_000009965.1	NC_006624.1	111485	111643	-	NA	NA	NA	NA
Thermococcus-kodakarensis-KOD1	GCF_000009965.1	NC_006624.1	111646	113022	-	arCOG01340	NA	Acyl-CoA synthetase (NDP forming)	7.1e-161
Thermococcus-kodakarensis-KOD1	GCF_000009965.1	NC_006624.1	113208	114566	+	arCOG03166	NA	AAA+ superfamily ATPase fused to HTH and RecB nuclease domains	5.6e-116
Thermococcus-kodakarensis-KOD1	GCF_000009965.1	NC_006624.1	114680	115354	+	arCOG00497	NA	Zn-dependent hydrolase of the beta-lactamase fold	3.2e-77
Thermococcus-kodakarensis-KOD1	GCF_000009965.1	NC_006624.1	115400	116404	+	arCOG00395	NA	Predicted membrane-associated or secreted trancriptional regulator	1.6e-111
Thermococcus-kodakarensis-KOD1	GCF_000009965.1	NC_006624.1	116485	116628	-	arCOG03461	NA	Uncharacterized protein containing archaeal-type C2H2 Zn-finger	8.1e-23
Thermococcus-kodakarensis-KOD1	GCF_000009965.1	NC_006624.1	116679	117488	-	arCOG05734	NA	Uncharacterized protein	9.9e-72
Thermococcus-kodakarensis-KOD1	GCF_000009965.1	NC_006624.1	117478	118149	-	arCOG05733	NA	Uncharacterized membrane protein	2e-44
Thermococcus-kodakarensis-KOD1	GCF_000009965.1	NC_006624.1	118181	119062	-	arCOG00903	AglD2	Predicted flippase	1.9e-79
Thermococcus-kodakarensis-KOD1	GCF_000009965.1	NC_006624.1	119064	119930	-	arCOG00050	SpeE	Spermidine synthase	9.3e-94
Thermococcus-kodakarensis-KOD1	GCF_000009965.1	NC_006624.1	120018	120488	+	arCOG05845	NA	Uncharacterized protein	1.6e-54
Thermococcus-kodakarensis-KOD1	GCF_000009965.1	NC_006624.1	120482	120955	-	arCOG04490	PdaD	Pyruvoyl-dependent arginine decarboxylase (PvlArgDC)	1.8e-44
Thermococcus-kodakarensis-KOD1	GCF_000009965.1	NC_006624.1	121449	121859	+	arCOG01303	GcvH	Glycine cleavage system H protein (lipoate-binding)	5.9e-45
Thermococcus-kodakarensis-KOD1	GCF_000009965.1	NC_006624.1	121859	121972	+	NA	NA	NA	NA
Thermococcus-kodakarensis-KOD1	GCF_000009965.1	NC_006624.1	122010	122441	+	arCOG03456	PspC	Phage shock protein C	3.7e-28
Thermococcus-kodakarensis-KOD1	GCF_000009965.1	NC_006624.1	122443	122670	+	arCOG05756	NA	Uncharacterized protein	7.9e-09
Thermococcus-kodakarensis-KOD1	GCF_000009965.1	NC_006624.1	122671	123597	+	arCOG04238	CitG	Triphosphoribosyl-dephospho-CoA synthetase	1.7e-79
Thermococcus-kodakarensis-KOD1	GCF_000009965.1	NC_006624.1	123581	123871	-	arCOG03807	NA	Uncharacterized protein, DUF1884 family	1.1e-35
Thermococcus-kodakarensis-KOD1	GCF_000009965.1	NC_006624.1	123935	126160	-	arCOG00429	HAN	Archaea-specific RecJ-like exonuclease, involved in stalled replication fork repair	1.3e-241
Thermococcus-kodakarensis-KOD1	GCF_000009965.1	NC_006624.1	126333	128564	+	arCOG02362	Tar	Methyl-accepting chemotaxis protein	6.8e-114
Thermococcus-kodakarensis-KOD1	GCF_000009965.1	NC_006624.1	128634	130007	-	arCOG02807	AzgA	Xanthine/uracil/vitamin C permease, AzgA family	7.9e-160
Thermococcus-kodakarensis-KOD1	GCF_000009965.1	NC_006624.1	130153	131157	-	arCOG00177	PotA	ABC-type spermidine/putrescine transport system, ATPase component	9.7e-107
Thermococcus-kodakarensis-KOD1	GCF_000009965.1	NC_006624.1	131151	132845	-	arCOG00163	ThiP	ABC-type Fe3+ transport system, permease component	1.8e-163
Thermococcus-kodakarensis-KOD1	GCF_000009965.1	NC_006624.1	132859	133893	+	arCOG05721	DmpA	L-aminopeptidase/D-esterase	8.9e-155
Thermococcus-kodakarensis-KOD1	GCF_000009965.1	NC_006624.1	133888	134550	-	arCOG00194	CcmA	ABC-type multidrug transport system, ATPase component	7.3e-58
Thermococcus-kodakarensis-KOD1	GCF_000009965.1	NC_006624.1	134547	134984	-	arCOG04022	NA	Uncharacterized membrane protein	1.5e-7
Thermococcus-kodakarensis-KOD1	GCF_000009965.1	NC_006624.1	134981	135757	-	arCOG04023	NA	ABC-2 family transporter protein	2.3e-66
Thermococcus-kodakarensis-KOD1	GCF_000009965.1	NC_006624.1	135762	137483	-	arCOG03264	NA	Cell surface protein	2.1e-84
Thermococcus-kodakarensis-KOD1	GCF_000009965.1	NC_006624.1	137480	138508	-	arCOG07128	NA	Uncharacterized membrane protein	9.8e-61
Thermococcus-kodakarensis-KOD1	GCF_000009965.1	NC_006624.1	138524	138937	-	NA	NA	NA	NA
Thermococcus-kodakarensis-KOD1	GCF_000009965.1	NC_006624.1	139368	140975	+	arCOG01357	NA	Radical SAM superfamily enzyme	1.1e-145
Thermococcus-kodakarensis-KOD1	GCF_000009965.1	NC_006624.1	141081	141314	+	arCOG01117	NA	Lrp/AsnC family C-terminal domain	1.4e-12
Thermococcus-kodakarensis-KOD1	GCF_000009965.1	NC_006624.1	141311	141859	+	arCOG02795	GbsR	DNA-binding transcriptional regulator GbsR, MarR family	6.1e-41
Thermococcus-kodakarensis-KOD1	GCF_000009965.1	NC_006624.1	141856	142701	-	arCOG01894	Nfo	Endonuclease IV	2.4e-92
Thermococcus-kodakarensis-KOD1	GCF_000009965.1	NC_006624.1	142735	143796	-	NA	NA	NA	NA
Thermococcus-kodakarensis-KOD1	GCF_000009965.1	NC_006624.1	143759	144934	-	arCOG04151	NA	ABC-type multidrug transport system, permease component	8.2e-85
Thermococcus-kodakarensis-KOD1	GCF_000009965.1	NC_006624.1	144927	145229	-	arCOG04373	NA	Uncharacterized protein YqgV, UPF0045/DUF77 family	5e-37
Thermococcus-kodakarensis-KOD1	GCF_000009965.1	NC_006624.1	145337	145954	+	arCOG01336	AMMECR1	Uncharacterized protein	1.9e-58
Thermococcus-kodakarensis-KOD1	GCF_000009965.1	NC_006624.1	146010	146606	-	arCOG04156	TYW3	Wybutosine (yW) biosynthesis enzyme	4.1e-76
Thermococcus-kodakarensis-KOD1	GCF_000009965.1	NC_006624.1	146633	146965	-	arCOG02219	VapC	PIN domain containing protein	1.4e-18
Thermococcus-kodakarensis-KOD1	GCF_000009965.1	NC_006624.1	146953	147174	-	arCOG07703	NA	RHH/copG family antitoxin	1.2e-28
Thermococcus-kodakarensis-KOD1	GCF_000009965.1	NC_006624.1	147210	149195	-	arCOG00792	NA	Superfamily I DNA/RNA helicase	1.5e-296
Thermococcus-kodakarensis-KOD1	GCF_000009965.1	NC_006624.1	149296	149700	-	arCOG01285	NA	OB-fold domain and Zn-ribbon containing protein, possible acyl-CoA-binding protein	6.5e-42
Thermococcus-kodakarensis-KOD1	GCF_000009965.1	NC_006624.1	149702	150868	-	arCOG01278	PaaJ	Acetyl-CoA acetyltransferase	3.1e-137
Thermococcus-kodakarensis-KOD1	GCF_000009965.1	NC_006624.1	150879	151931	-	arCOG01767	PksG	3-hydroxy-3-methylglutaryl CoA synthase	7.4e-105
Thermococcus-kodakarensis-KOD1	GCF_000009965.1	NC_006624.1	152079	152747	+	arCOG01907	AIM24	Uncharacterized protein, AIM24 family	1.2e-87
Thermococcus-kodakarensis-KOD1	GCF_000009965.1	NC_006624.1	152805	153485	-	arCOG00078	NOP1	Fibrillarin-like rRNA methylase	4.6e-84
Thermococcus-kodakarensis-KOD1	GCF_000009965.1	NC_006624.1	153491	154753	-	arCOG01923	SIK1	RNA processing factor Prp31, contains Nop domain	3.9e-121
Thermococcus-kodakarensis-KOD1	GCF_000009965.1	NC_006624.1	154848	155816	-	arCOG01124	E2b2	Ribose-1,5-bisphosphate isomerase, eIF-2B alpha/beta/delta family	2e-115
Thermococcus-kodakarensis-KOD1	GCF_000009965.1	NC_006624.1	156060	157313	+	arCOG00492	ARO8	Transcriptional regulators containing a DNA-binding HTH domain and an aminotransferase domain (MocR family)	2.9e-147
Thermococcus-kodakarensis-KOD1	GCF_000009965.1	NC_006624.1	157381	158232	+	arCOG00088	PuuD	Gamma-glutamyl-gamma-aminobutyrate hydrolase PuuD (putrescine degradation), contains GATase1-like domain	2.9e-72
Thermococcus-kodakarensis-KOD1	GCF_000009965.1	NC_006624.1	158162	159001	-	arCOG01290	SplB	DNA repair photolyase	2e-67
Thermococcus-kodakarensis-KOD1	GCF_000009965.1	NC_006624.1	159058	159468	+	arCOG03685	NA	Predicted redox protein, regulator of disulfide bond formation	1.4e-57
Thermococcus-kodakarensis-KOD1	GCF_000009965.1	NC_006624.1	159521	160087	-	arCOG00087	GuaA	GMP synthase - Glutamine amidotransferase domain	1.8e-26
Thermococcus-kodakarensis-KOD1	GCF_000009965.1	NC_006624.1	160084	160533	-	arCOG00730	NA	PIN domain containing protein	8.9e-28
Thermococcus-kodakarensis-KOD1	GCF_000009965.1	NC_006624.1	160530	160748	-	arCOG10049	NA	DNA-binding protein, potential antitoxin AbrB/MazE fold	5.2e-20
Thermococcus-kodakarensis-KOD1	GCF_000009965.1	NC_006624.1	160791	161714	-	arCOG00087	GuaA	GMP synthase - Glutamine amidotransferase domain	2.5e-132
Thermococcus-kodakarensis-KOD1	GCF_000009965.1	NC_006624.1	161799	163259	-	arCOG00612	GuaB	IMP dehydrogenase/GMP reductase	1.4e-178
Thermococcus-kodakarensis-KOD1	GCF_000009965.1	NC_006624.1	163366	164409	+	arCOG03805	NA	Membrane associated inactivated KaiC-like ATPase, DUF835 family	2.1e-109
Thermococcus-kodakarensis-KOD1	GCF_000009965.1	NC_006624.1	164402	165397	-	arCOG04346	NA	5-formaminoimidazole-4-carboxamide-1-beta-D-ribofuranosyl 5'-monophosphate synthetase (purine biosynthesis)	2.1e-92
Thermococcus-kodakarensis-KOD1	GCF_000009965.1	NC_006624.1	165394	167535	-	arCOG00641	PurL	Phosphoribosylformylglycinamidine (FGAM) synthase, synthetase domain	2e-266
Thermococcus-kodakarensis-KOD1	GCF_000009965.1	NC_006624.1	167625	168146	-	arCOG00135	NA	MFS family permease	4.8e-27
Thermococcus-kodakarensis-KOD1	GCF_000009965.1	NC_006624.1	168143	168856	-	arCOG00135	NA	MFS family permease	3.4e-32
Thermococcus-kodakarensis-KOD1	GCF_000009965.1	NC_006624.1	168885	170348	-	arCOG01111	PpsA	Phosphoenolpyruvate synthase/pyruvate phosphate dikinase	1.5e-64
Thermococcus-kodakarensis-KOD1	GCF_000009965.1	NC_006624.1	170461	171132	-	arCOG00102	PurL	Phosphoribosylformylglycinamidine (FGAM) synthase, glutamine amidotransferase domain	3.5e-84
Thermococcus-kodakarensis-KOD1	GCF_000009965.1	NC_006624.1	171134	171376	-	arCOG04462	PurS	Phosphoribosylformylglycinamidine (FGAM) synthase, PurS component	8.7e-16
Thermococcus-kodakarensis-KOD1	GCF_000009965.1	NC_006624.1	171387	172529	-	arCOG04346	NA	5-formaminoimidazole-4-carboxamide-1-beta-D-ribofuranosyl 5'-monophosphate synthetase (purine biosynthesis)	5e-116
Thermococcus-kodakarensis-KOD1	GCF_000009965.1	NC_006624.1	172531	173838	-	arCOG04415	PurD	Phosphoribosylamine-glycine ligase	4.5e-132
Thermococcus-kodakarensis-KOD1	GCF_000009965.1	NC_006624.1	173940	174605	+	arCOG03810	NA	KaiC-like ATPase	5.8e-76
Thermococcus-kodakarensis-KOD1	GCF_000009965.1	NC_006624.1	174598	175353	+	arCOG03809	NA	RecA-superfamily ATPase, KaiC family	1.2e-81
Thermococcus-kodakarensis-KOD1	GCF_000009965.1	NC_006624.1	175744	177033	-	arCOG01598	PurT	Formate-dependent phosphoribosylglycinamide formyltransferase (GAR transformylase)	1.4e-161
Thermococcus-kodakarensis-KOD1	GCF_000009965.1	NC_006624.1	177151	178155	+	arCOG00639	PurM	Phosphoribosylaminoimidazole (AIR) synthetase	1.4e-117
Thermococcus-kodakarensis-KOD1	GCF_000009965.1	NC_006624.1	178188	178352	+	arCOG08596	NA	Uncharacterized protein	7e-32
Thermococcus-kodakarensis-KOD1	GCF_000009965.1	NC_006624.1	178324	179043	-	arCOG04421	PurC	Phosphoribosylaminoimidazolesuccinocarboxamide (SAICAR) synthase	1e-65
Thermococcus-kodakarensis-KOD1	GCF_000009965.1	NC_006624.1	179199	180557	+	arCOG00093	PurF	Glutamine phosphoribosylpyrophosphate amidotransferase	5.9e-144
Thermococcus-kodakarensis-KOD1	GCF_000009965.1	NC_006624.1	180547	181035	-	arCOG00717	NA	PIN domain containing protein	3.4e-32
Thermococcus-kodakarensis-KOD1	GCF_000009965.1	NC_006624.1	181032	181292	-	arCOG00722	NA	Predicted antitoxins containing the HTH domain	5e-14
Thermococcus-kodakarensis-KOD1	GCF_000009965.1	NC_006624.1	181349	183328	-	arCOG01492	FdhA	Formate dehydrogenase subunit alpha	5.1e-227
Thermococcus-kodakarensis-KOD1	GCF_000009965.1	NC_006624.1	183440	185170	-	arCOG07087	NA	Membrane associated metal dependent protease	2.6e-154
Thermococcus-kodakarensis-KOD1	GCF_000009965.1	NC_006624.1	185366	185959	-	arCOG00034	PDX2	Predicted glutamine amidotransferase involved in pyridoxine biosynthesis	5.4e-52
Thermococcus-kodakarensis-KOD1	GCF_000009965.1	NC_006624.1	185992	186999	-	arCOG04075	SNZ1	Pyridoxine biosynthesis enzyme	8.5e-116
Thermococcus-kodakarensis-KOD1	GCF_000009965.1	NC_006624.1	187115	187948	-	arCOG01482	NadC	Nicotinate-nucleotide pyrophosphorylase	1.4e-85
Thermococcus-kodakarensis-KOD1	GCF_000009965.1	NC_006624.1	188078	189319	+	arCOG00666	GCD1	N-acetylglucosamine-1-phosphate uridyltransferase	1.9e-95
Thermococcus-kodakarensis-KOD1	GCF_000009965.1	NC_006624.1	189316	189792	+	NA	NA	NA	NA
Thermococcus-kodakarensis-KOD1	GCF_000009965.1	NC_006624.1	189869	190282	+	arCOG01191	NA	HEPN domain containing protein	4.2e-7
Thermococcus-kodakarensis-KOD1	GCF_000009965.1	NC_006624.1	190257	190625	+	arCOG01205	NA	Minimal nucleotidyltransferase	1.3e-14
Thermococcus-kodakarensis-KOD1	GCF_000009965.1	NC_006624.1	190634	191803	-	arCOG00139	NA	MFS family permease	1.3e-153
Thermococcus-kodakarensis-KOD1	GCF_000009965.1	NC_006624.1	191878	192513	+	arCOG01780	NA	SAM-dependent methyltransferase	3.9e-52
Thermococcus-kodakarensis-KOD1	GCF_000009965.1	NC_006624.1	192539	192985	+	arCOG00743	NA	Predicted transcriptional regulator	2.4e-66
Thermococcus-kodakarensis-KOD1	GCF_000009965.1	NC_006624.1	192975	193490	+	arCOG04079	NA	Uncharacterized protein	1.2e-51
Thermococcus-kodakarensis-KOD1	GCF_000009965.1	NC_006624.1	193487	193708	+	arCOG09827	NA	Uncharacterized protein	2e-08
Thermococcus-kodakarensis-KOD1	GCF_000009965.1	NC_006624.1	193705	194037	-	arCOG00845	WecD	Acetyltransferase (GNAT) family	1.1e-20
Thermococcus-kodakarensis-KOD1	GCF_000009965.1	NC_006624.1	194156	194362	-	arCOG00833	RimI	Acetyltransferase (GNAT) family	2.2e-4
Thermococcus-kodakarensis-KOD1	GCF_000009965.1	NC_006624.1	194543	195409	+	arCOG00194	CcmA	ABC-type multidrug transport system, ATPase component	4.5e-60
Thermococcus-kodakarensis-KOD1	GCF_000009965.1	NC_006624.1	195399	196115	+	arCOG01469	NA	ABC-type multidrug transport system, permease component	1.8e-41
Thermococcus-kodakarensis-KOD1	GCF_000009965.1	NC_006624.1	196142	196963	-	arCOG00845	WecD	Acetyltransferase (GNAT) family	4e-85
Thermococcus-kodakarensis-KOD1	GCF_000009965.1	NC_006624.1	197036	197617	-	arCOG00842	RimL	Acetyltransferase, RimL family	1.9e-50
Thermococcus-kodakarensis-KOD1	GCF_000009965.1	NC_006624.1	197751	198371	+	arCOG02702	NA	SAM-dependent methyltransferase	6.3e-18
Thermococcus-kodakarensis-KOD1	GCF_000009965.1	NC_006624.1	198499	199710	-	arCOG00132	NA	MFS family permease	5.7e-33
Thermococcus-kodakarensis-KOD1	GCF_000009965.1	NC_006624.1	199752	200690	-	arCOG02559	NA	Cell surface protein	2.5e-24
Thermococcus-kodakarensis-KOD1	GCF_000009965.1	NC_006624.1	200764	201102	+	NA	NA	NA	NA
Thermococcus-kodakarensis-KOD1	GCF_000009965.1	NC_006624.1	201071	201742	+	arCOG00126	NA	Predicted amidohydrolase	2e-98
Thermococcus-kodakarensis-KOD1	GCF_000009965.1	NC_006624.1	201777	202106	+	arCOG01136	ARC1	EMAP domain RNA-binding protein	5.2e-42
Thermococcus-kodakarensis-KOD1	GCF_000009965.1	NC_006624.1	202107	202928	+	arCOG01700	SpeB	Arginase family enzyme	1.5e-57
Thermococcus-kodakarensis-KOD1	GCF_000009965.1	NC_006624.1	202933	203376	+	arCOG03413	CDC14	Protein-tyrosine phosphatase	1.7e-60
Thermococcus-kodakarensis-KOD1	GCF_000009965.1	NC_006624.1	203598	204479	+	arCOG00404	HisS	Histidyl-tRNA synthetase	5.6e-35
Thermococcus-kodakarensis-KOD1	GCF_000009965.1	NC_006624.1	204476	205087	+	arCOG02208	HisG	ATP phosphoribosyltransferase	1.3e-44
Thermococcus-kodakarensis-KOD1	GCF_000009965.1	NC_006624.1	205074	206204	+	arCOG04352	HisD	Histidinol dehydrogenase	3.5e-121
Thermococcus-kodakarensis-KOD1	GCF_000009965.1	NC_006624.1	206284	206817	+	arCOG04398	HisB	Imidazoleglycerol-phosphate dehydratase	2.3e-49
Thermococcus-kodakarensis-KOD1	GCF_000009965.1	NC_006624.1	206814	207401	+	arCOG00089	HisH	Glutamine amidotransferase	3.6e-62
Thermococcus-kodakarensis-KOD1	GCF_000009965.1	NC_006624.1	207403	208104	+	arCOG00618	HisA	Phosphoribosylformimino-5-aminoimidazole carboxamide ribonucleotide (ProFAR) isomerase	4.3e-41
Thermococcus-kodakarensis-KOD1	GCF_000009965.1	NC_006624.1	208086	208844	+	arCOG00617	HisF	Imidazoleglycerol-phosphate synthase	7.1e-75
Thermococcus-kodakarensis-KOD1	GCF_000009965.1	NC_006624.1	208854	209483	+	arCOG02676	HisI	Phosphoribosyl-AMP cyclohydrolase	4.1e-28
Thermococcus-kodakarensis-KOD1	GCF_000009965.1	NC_006624.1	209480	210490	+	arCOG04273	HisC	Histidinol-phosphate/aromatic aminotransferase or cobyric acid decarboxylase	1.9e-84
Thermococcus-kodakarensis-KOD1	GCF_000009965.1	NC_006624.1	210474	211202	+	arCOG04692	Gph	HAD superfamily hydrolase	1.1e-54
Thermococcus-kodakarensis-KOD1	GCF_000009965.1	NC_006624.1	211303	211986	+	arCOG01088	TrpC	Indole-3-glycerol phosphate synthase	4e-59
Thermococcus-kodakarensis-KOD1	GCF_000009965.1	NC_006624.1	211983	212960	+	arCOG02012	TrpD	Anthranilate phosphoribosyltransferase	1.9e-86
Thermococcus-kodakarensis-KOD1	GCF_000009965.1	NC_006624.1	212942	214243	+	arCOG02014	TrpE	Anthranilate/para-aminobenzoate synthase component I	2.4e-114
Thermococcus-kodakarensis-KOD1	GCF_000009965.1	NC_006624.1	214240	214818	+	arCOG00086	TrpG	Anthranilate/para-aminobenzoate synthase component II	2.4e-71
Thermococcus-kodakarensis-KOD1	GCF_000009965.1	NC_006624.1	214811	215437	+	arCOG01983	TrpF	Phosphoribosylanthranilate isomerase	1.7e-37
Thermococcus-kodakarensis-KOD1	GCF_000009965.1	NC_006624.1	215430	216599	+	arCOG01433	TrpB	Tryptophan synthase beta chain	5.9e-178
Thermococcus-kodakarensis-KOD1	GCF_000009965.1	NC_006624.1	216592	217347	+	arCOG01086	TrpA	Tryptophan synthase alpha chain	6.1e-81
Thermococcus-kodakarensis-KOD1	GCF_000009965.1	NC_006624.1	217329	218069	-	arCOG00245	TyrA	Prephenate dehydrogenase	1.3e-21
Thermococcus-kodakarensis-KOD1	GCF_000009965.1	NC_006624.1	218024	219118	-	arCOG04333	NA	Aspartate/tyrosine/aromatic aminotransferase	1.7e-112
Thermococcus-kodakarensis-KOD1	GCF_000009965.1	NC_006624.1	219081	219257	-	arCOG02098	PheA	Chorismate mutase	6.6e-6
Thermococcus-kodakarensis-KOD1	GCF_000009965.1	NC_006624.1	219411	220478	-	arCOG04133	AroC	Chorismate synthase	2.6e-108
Thermococcus-kodakarensis-KOD1	GCF_000009965.1	NC_006624.1	220475	221683	-	arCOG04134	AroA	5-enolpyruvylshikimate-3-phosphate synthase	1.4e-102
Thermococcus-kodakarensis-KOD1	GCF_000009965.1	NC_006624.1	221680	222495	-	arCOG01025	AroK2	Archaeal shikimate kinase	1.2e-57
Thermococcus-kodakarensis-KOD1	GCF_000009965.1	NC_006624.1	222476	223294	-	arCOG01033	AroE	Shikimate 5-dehydrogenase	1.5e-93
Thermococcus-kodakarensis-KOD1	GCF_000009965.1	NC_006624.1	223287	223928	-	arCOG02097	AroD	3-dehydroquinate dehydratase	5.3e-44
Thermococcus-kodakarensis-KOD1	GCF_000009965.1	NC_006624.1	223882	224907	-	arCOG00983	AroB	3-dehydroquinate synthetase	4.9e-114
Thermococcus-kodakarensis-KOD1	GCF_000009965.1	NC_006624.1	224895	225809	-	arCOG01049	AroA	3-deoxy-D-arabino-heptulosonate 7-phosphate (DAHP) synthase	3.7e-111
Thermococcus-kodakarensis-KOD1	GCF_000009965.1	NC_006624.1	225806	226726	-	arCOG01051	TktA2	Transketolase, C-terminal subunit	8.9e-134
Thermococcus-kodakarensis-KOD1	GCF_000009965.1	NC_006624.1	226723	227382	-	arCOG01053	TktA1	Transketolase, N-terminal subunit	3.3e-86
Thermococcus-kodakarensis-KOD1	GCF_000009965.1	NC_006624.1	227375	227689	-	arCOG05754	NA	Transcriptional regulator, contains HTH domain	8.7e-24
Thermococcus-kodakarensis-KOD1	GCF_000009965.1	NC_006624.1	227936	228247	+	arCOG00455	ProC	Pyrroline-5-carboxylate reductase	4.7e-16
Thermococcus-kodakarensis-KOD1	GCF_000009965.1	NC_006624.1	228262	228723	+	arCOG00455	ProC	Pyrroline-5-carboxylate reductase	2e-55
Thermococcus-kodakarensis-KOD1	GCF_000009965.1	NC_006624.1	228715	229749	-	arCOG01107	ArgE	Acetylornithine deacetylase/Succinyl-diaminopimelate desuccinylase or related deacylase	1.2e-77
Thermococcus-kodakarensis-KOD1	GCF_000009965.1	NC_006624.1	229736	230824	-	arCOG00914	ArgD	Ornithine/acetylornithine aminotransferase	2.3e-118
Thermococcus-kodakarensis-KOD1	GCF_000009965.1	NC_006624.1	230830	231585	-	arCOG00862	ArgB	Acetylglutamate kinase	2.8e-51
Thermococcus-kodakarensis-KOD1	GCF_000009965.1	NC_006624.1	231595	232587	-	arCOG00495	ArgC	Acetylglutamate semialdehyde dehydrogenase	1.1e-100
Thermococcus-kodakarensis-KOD1	GCF_000009965.1	NC_006624.1	232584	233405	-	arCOG01589	RimK	Glutathione synthase/glutaminyl transferase/alpha-L-glutamate ligase	3.1e-79
Thermococcus-kodakarensis-KOD1	GCF_000009965.1	NC_006624.1	233432	233593	-	arCOG01588	LysW	Lysine biosynthesis protein LysW	1.7e-15
Thermococcus-kodakarensis-KOD1	GCF_000009965.1	NC_006624.1	233688	234731	-	arCOG01163	LeuB	Isocitrate/isopropylmalate dehydrogenase	7.4e-74
Thermococcus-kodakarensis-KOD1	GCF_000009965.1	NC_006624.1	234719	235210	-	arCOG02230	LeuD	3-isopropylmalate dehydratase small subunit	5e-51
Thermococcus-kodakarensis-KOD1	GCF_000009965.1	NC_006624.1	235207	236349	-	arCOG01698	LeuC	Homoaconitate hydratase/3-isopropylmalate dehydratase large subunit family protein	1.5e-112
Thermococcus-kodakarensis-KOD1	GCF_000009965.1	NC_006624.1	236346	237431	-	arCOG02092	LeuA	Isopropylmalate/homocitrate/citramalate synthase	2.3e-89
Thermococcus-kodakarensis-KOD1	GCF_000009965.1	NC_006624.1	237657	238220	-	arCOG00288	NfnB	Nitroreductase	8.9e-34
Thermococcus-kodakarensis-KOD1	GCF_000009965.1	NC_006624.1	238330	238437	+	arCOG03166	NA	AAA+ superfamily ATPase fused to HTH and RecB nuclease domains	5.5e-11
Thermococcus-kodakarensis-KOD1	GCF_000009965.1	NC_006624.1	238540	239532	+	arCOG03171	NA	AAA+ superfamily ATPase fused to HTH and RecB nuclease domains	2.5e-110
Thermococcus-kodakarensis-KOD1	GCF_000009965.1	NC_006624.1	239493	239690	+	arCOG03171	NA	AAA+ superfamily ATPase fused to HTH and RecB nuclease domains	7.1e-19
Thermococcus-kodakarensis-KOD1	GCF_000009965.1	NC_006624.1	239681	240430	-	arCOG00499	NA	Metal-dependent hydrolase of the beta-lactamase superfamily	1e-59
Thermococcus-kodakarensis-KOD1	GCF_000009965.1	NC_006624.1	240573	243032	+	arCOG06130	PflD	Pyruvate-formate lyase	0
Thermococcus-kodakarensis-KOD1	GCF_000009965.1	NC_006624.1	243068	243988	+	arCOG00952	PflA	Pyruvate-formate lyase-activating enzyme	8.7e-52
Thermococcus-kodakarensis-KOD1	GCF_000009965.1	NC_006624.1	243993	244529	+	arCOG13499	NA	Uncharacterized protein, DUF4125 family	3.5e-89
Thermococcus-kodakarensis-KOD1	GCF_000009965.1	NC_006624.1	244595	245059	+	arCOG04290	NA	PIN-domain and Zn ribbon	3.1e-39
Thermococcus-kodakarensis-KOD1	GCF_000009965.1	NC_006624.1	245056	245751	+	arCOG04303	FolK	7,8-Dihydro-6-hydroxymethylpterin-pyrophosphokinase, HPPK, Rossmann fold enzyme	3.7e-72
Thermococcus-kodakarensis-KOD1	GCF_000009965.1	NC_006624.1	245742	246233	-	NA	NA	NA	NA
Thermococcus-kodakarensis-KOD1	GCF_000009965.1	NC_006624.1	246243	247052	-	arCOG03818	NA	Uncharacterized membrane protein	9.5e-23
Thermococcus-kodakarensis-KOD1	GCF_000009965.1	NC_006624.1	247230	248138	-	arCOG04459	NadA	Quinolinate synthase	1.5e-107
Thermococcus-kodakarensis-KOD1	GCF_000009965.1	NC_006624.1	248201	249601	-	arCOG00572	NadB	Aspartate oxidase	7.9e-178
Thermococcus-kodakarensis-KOD1	GCF_000009965.1	NC_006624.1	249807	251102	+	arCOG00683	NA	Transposable element, IS605 OrfB family, contains RNAse H fold nuclease and Zn finger domains	6.3e-124
Thermococcus-kodakarensis-KOD1	GCF_000009965.1	NC_006624.1	251450	251764	+	arCOG04021	NA	Uncharacterized protein	7.4e-19
Thermococcus-kodakarensis-KOD1	GCF_000009965.1	NC_006624.1	251786	253114	-	NA	NA	NA	NA
Thermococcus-kodakarensis-KOD1	GCF_000009965.1	NC_006624.1	253127	254446	-	NA	NA	NA	NA
Thermococcus-kodakarensis-KOD1	GCF_000009965.1	NC_006624.1	254657	255199	-	arCOG04063	KptA	RNA:NAD 2'-phosphotransferase	1.2e-77
Thermococcus-kodakarensis-KOD1	GCF_000009965.1	NC_006624.1	255231	256982	-	arCOG02207	XthA	Exonuclease III	4.6e-217
Thermococcus-kodakarensis-KOD1	GCF_000009965.1	NC_006624.1	257128	258447	-	arCOG01069	NA	CoA-dependent NAD(P)H Sulfur Oxidoreductase	2.6e-118
Thermococcus-kodakarensis-KOD1	GCF_000009965.1	NC_006624.1	258560	259237	-	arCOG00858	PyrH	Uridylate kinase	7.4e-76
Thermococcus-kodakarensis-KOD1	GCF_000009965.1	NC_006624.1	260707	261927	+	arCOG00558	SrmB	Superfamily II DNA and RNA helicase	9.1e-144
Thermococcus-kodakarensis-KOD1	GCF_000009965.1	NC_006624.1	262180	262488	-	arCOG01758	RpsJ	Ribosomal protein S10	1.4e-33
Thermococcus-kodakarensis-KOD1	GCF_000009965.1	NC_006624.1	262548	263834	-	arCOG01561	TEF1	Translation elongation factor EF-1 alpha, GTPase	4.4e-159
Thermococcus-kodakarensis-KOD1	GCF_000009965.1	NC_006624.1	264069	266267	-	arCOG01559	FusA	Translation elongation factor G, EF-G (GTPase)	0
Thermococcus-kodakarensis-KOD1	GCF_000009965.1	NC_006624.1	266376	266726	-	arCOG06398	NA	Uncharacterized protein	1.2e-19
Thermococcus-kodakarensis-KOD1	GCF_000009965.1	NC_006624.1	266701	266973	-	arCOG05206	NA	Addiction module toxin, Txe/YoeB family	1.4e-26
Thermococcus-kodakarensis-KOD1	GCF_000009965.1	NC_006624.1	267007	268080	-	arCOG04430	NA	HD superfamily phosphohydrolase	1.4e-97
Thermococcus-kodakarensis-KOD1	GCF_000009965.1	NC_006624.1	268114	269193	-	arCOG01107	ArgE	Acetylornithine deacetylase/Succinyl-diaminopimelate desuccinylase or related deacylase	6.9e-71
Thermococcus-kodakarensis-KOD1	GCF_000009965.1	NC_006624.1	269347	270069	+	arCOG00504	NA	Metal-dependent hydrolase of the beta-lactamase superfamily II	7.3e-51
Thermococcus-kodakarensis-KOD1	GCF_000009965.1	NC_006624.1	270066	270311	+	arCOG01302	NA	Uncharacterized protein	4.5e-27
Thermococcus-kodakarensis-KOD1	GCF_000009965.1	NC_006624.1	270306	271283	-	arCOG01104	NA	Ferritin-like domain	9.7e-59
Thermococcus-kodakarensis-KOD1	GCF_000009965.1	NC_006624.1	271366	272124	+	arCOG00891	TatD	Mg-dependent DNase	8.9e-61
Thermococcus-kodakarensis-KOD1	GCF_000009965.1	NC_006624.1	272135	272434	+	arCOG07142	NA	SAM-dependent methyltransferase	1.3e-32
Thermococcus-kodakarensis-KOD1	GCF_000009965.1	NC_006624.1	272530	274062	-	arCOG01978	FolP	Dihydropteroate synthase or related enzyme	2.6e-138
Thermococcus-kodakarensis-KOD1	GCF_000009965.1	NC_006624.1	274249	274968	+	arCOG04291	NA	Sugar isomerase related protein	1.5e-70
Thermococcus-kodakarensis-KOD1	GCF_000009965.1	NC_006624.1	275216	275569	+	NA	NA	NA	NA
Thermococcus-kodakarensis-KOD1	GCF_000009965.1	NC_006624.1	275617	276696	+	arCOG07128	NA	Uncharacterized membrane protein	3.3e-87
Thermococcus-kodakarensis-KOD1	GCF_000009965.1	NC_006624.1	276693	277763	+	arCOG07128	NA	Uncharacterized membrane protein	8.5e-91
Thermococcus-kodakarensis-KOD1	GCF_000009965.1	NC_006624.1	277764	278531	+	arCOG04023	NA	ABC-2 family transporter protein	3.2e-73
Thermococcus-kodakarensis-KOD1	GCF_000009965.1	NC_006624.1	278528	278986	+	arCOG04022	NA	Uncharacterized membrane protein	2.3e-17
Thermococcus-kodakarensis-KOD1	GCF_000009965.1	NC_006624.1	278983	279741	+	arCOG00194	CcmA	ABC-type multidrug transport system, ATPase component	2.7e-41
Thermococcus-kodakarensis-KOD1	GCF_000009965.1	NC_006624.1	279864	280526	-	arCOG00304	HIS2	Histidinol phosphatase or related hydrolase of the PHP family	9.3e-62
Thermococcus-kodakarensis-KOD1	GCF_000009965.1	NC_006624.1	280643	281077	+	arCOG01710	Sbm	Methylmalonyl-CoA mutase, C-terminal domain/subunit (cobalamin-binding)	3.2e-40
Thermococcus-kodakarensis-KOD1	GCF_000009965.1	NC_006624.1	281118	282077	+	arCOG01226	ArgK	Putative periplasmic protein kinase ArgK or related GTPase of G3E family	4.2e-138
Thermococcus-kodakarensis-KOD1	GCF_000009965.1	NC_006624.1	282074	282472	+	arCOG02706	GloA	Lactoylglutathione lyase or related enzyme	2.4e-37
Thermococcus-kodakarensis-KOD1	GCF_000009965.1	NC_006624.1	282549	283400	-	arCOG00844	WecD	Acetyltransferase (GNAT) family	1.2e-45
Thermococcus-kodakarensis-KOD1	GCF_000009965.1	NC_006624.1	283426	284421	-	arCOG05808	DUR1	Allophanate hydrolase subunit 2	1e-143
Thermococcus-kodakarensis-KOD1	GCF_000009965.1	NC_006624.1	284418	285104	-	arCOG05809	DUR1	Allophanate hydrolase subunit 1	1e-77
Thermococcus-kodakarensis-KOD1	GCF_000009965.1	NC_006624.1	285109	285498	-	arCOG02225	VapC	PIN domain containing protein	3.8e-40
Thermococcus-kodakarensis-KOD1	GCF_000009965.1	NC_006624.1	285479	285682	-	arCOG07152	NA	DNA-binding protein, potential antitoxin AbrB/MazE fold	1.4e-21
Thermococcus-kodakarensis-KOD1	GCF_000009965.1	NC_006624.1	285721	286488	-	arCOG05810	NA	Uncharacterized protein, homolog of lactam utilization protein B	9.8e-122
Thermococcus-kodakarensis-KOD1	GCF_000009965.1	NC_006624.1	286548	287084	+	arCOG00721	Nob1	Endonuclease Nob1, consists of a PIN domain and a Zn-ribbon module	1e-35
Thermococcus-kodakarensis-KOD1	GCF_000009965.1	NC_006624.1	287051	287650	-	arCOG01038	Fap7	Broad-specificity NMP kinase	6.7e-51
Thermococcus-kodakarensis-KOD1	GCF_000009965.1	NC_006624.1	287763	288158	-	arCOG03817	NA	Uncharacterized protein	8.9e-33
Thermococcus-kodakarensis-KOD1	GCF_000009965.1	NC_006624.1	288155	288523	-	arCOG02123	NA	HEPN domain containing protein	6e-43
Thermococcus-kodakarensis-KOD1	GCF_000009965.1	NC_006624.1	288510	289118	-	arCOG01208	NA	Minimal nucleotidyltransferase	2.9e-47
Thermococcus-kodakarensis-KOD1	GCF_000009965.1	NC_006624.1	289178	289498	-	arCOG05805	NA	Uncharacterized protein	2.4e-25
Thermococcus-kodakarensis-KOD1	GCF_000009965.1	NC_006624.1	289495	289953	-	arCOG08620	NA	PIN domain containing protein	2.6e-55
Thermococcus-kodakarensis-KOD1	GCF_000009965.1	NC_006624.1	289946	290110	-	arCOG13419	NA	Uncharacterized protein	2.5e-29
Thermococcus-kodakarensis-KOD1	GCF_000009965.1	NC_006624.1	290141	290983	-	arCOG00464	AlkA	3-methyladenine DNA glycosylase/8-oxoguanine DNA glycosylase	7.5e-78
Thermococcus-kodakarensis-KOD1	GCF_000009965.1	NC_006624.1	290944	291261	-	arCOG05804	NA	Uncharacterized protein	2.4e-34
Thermococcus-kodakarensis-KOD1	GCF_000009965.1	NC_006624.1	291367	292701	+	arCOG01910	NfeD	Membrane-bound serine protease S46, ClpP class	4.8e-146
Thermococcus-kodakarensis-KOD1	GCF_000009965.1	NC_006624.1	292708	293514	+	arCOG01915	HflC	Membrane protease subunit, stomatin/prohibitin homolog	9.6e-94
Thermococcus-kodakarensis-KOD1	GCF_000009965.1	NC_006624.1	293641	294420	+	arCOG00589	FlhG	FleN family ATPase involved in pili biosynthesis	6.2e-70
Thermococcus-kodakarensis-KOD1	GCF_000009965.1	NC_006624.1	294420	294668	+	arCOG05762	NA	Uncharacterized protein	1.5e-16
Thermococcus-kodakarensis-KOD1	GCF_000009965.1	NC_006624.1	294755	295006	+	arCOG07709	NA	Uncharacterized protein	3.3e-22
Thermococcus-kodakarensis-KOD1	GCF_000009965.1	NC_006624.1	295120	296631	+	arCOG02013	DeoA	Thymidine phosphorylase/AMP phosphorylase	2.4e-214
Thermococcus-kodakarensis-KOD1	GCF_000009965.1	NC_006624.1	296632	297144	-	arCOG08601	NA	Uncharacterized protein	6.6e-86
Thermococcus-kodakarensis-KOD1	GCF_000009965.1	NC_006624.1	297209	297736	-	arCOG01530	MoaC	Molybdenum cofactor biosynthesis enzyme	7.4e-72
Thermococcus-kodakarensis-KOD1	GCF_000009965.1	NC_006624.1	297778	298707	+	arCOG00194	CcmA	ABC-type multidrug transport system, ATPase component	4.2e-87
Thermococcus-kodakarensis-KOD1	GCF_000009965.1	NC_006624.1	298704	300830	+	arCOG02087	NA	Predicted membrane protein	5.4e-227
Thermococcus-kodakarensis-KOD1	GCF_000009965.1	NC_006624.1	300827	301753	+	arCOG02436	NosY	ABC-type transport system involved in multi-copper enzyme maturation, permease component	5e-48
Thermococcus-kodakarensis-KOD1	GCF_000009965.1	NC_006624.1	301808	303247	-	arCOG04246	RtcB	RNA 3'-P ligase, RtcB family protein	7.7e-199
Thermococcus-kodakarensis-KOD1	GCF_000009965.1	NC_006624.1	303310	303768	-	arCOG02285	Ncl1	Ribosome biogenesis protein, NOL1/NOP2/fmu family	5.6e-50
Thermococcus-kodakarensis-KOD1	GCF_000009965.1	NC_006624.1	303755	304693	-	arCOG00973	RsmB	16S rRNA C967 or C1407 C5-methylase, RsmB/RsmF family	1.7e-88
Thermococcus-kodakarensis-KOD1	GCF_000009965.1	NC_006624.1	304703	305131	-	arCOG04055	NA	Archease, SHS2 domain containing protein involved in activation of tRNA ligase RtcB	3.8e-50
Thermococcus-kodakarensis-KOD1	GCF_000009965.1	NC_006624.1	305128	305250	-	NA	NA	NA	NA
Thermococcus-kodakarensis-KOD1	GCF_000009965.1	NC_006624.1	305344	306198	+	arCOG00584	PanB	Ketopantoate hydroxymethyltransferase	1.5e-108
Thermococcus-kodakarensis-KOD1	GCF_000009965.1	NC_006624.1	306198	306863	+	arCOG00894	NA	Glycosyl transferase family 2	3e-41
Thermococcus-kodakarensis-KOD1	GCF_000009965.1	NC_006624.1	307381	308205	-	arCOG03951	PgpB	Membrane-associated phospholipid phosphatase	1.2e-28
Thermococcus-kodakarensis-KOD1	GCF_000009965.1	NC_006624.1	308316	308891	-	arCOG00038	ThiI	tRNA S(4)U 4-thiouridine synthase	3.4e-41
Thermococcus-kodakarensis-KOD1	GCF_000009965.1	NC_006624.1	308935	309411	-	arCOG02008	NA	Uncharacterized membrane protein, a putative transporter component	3.1e-33
Thermococcus-kodakarensis-KOD1	GCF_000009965.1	NC_006624.1	309497	310642	-	arCOG00038	ThiI	tRNA S(4)U 4-thiouridine synthase	2.1e-126
Thermococcus-kodakarensis-KOD1	GCF_000009965.1	NC_006624.1	310647	310967	-	arCOG08604	NA	Uncharacterized protein	1.4e-55
Thermococcus-kodakarensis-KOD1	GCF_000009965.1	NC_006624.1	311022	311630	-	arCOG00288	NfnB	Nitroreductase	1.5e-27
Thermococcus-kodakarensis-KOD1	GCF_000009965.1	NC_006624.1	311827	312108	-	arCOG08222	NA	Toxic component of toxin-antitoxin system, dsRBD-like fold, HicA family	3.9e-30
Thermococcus-kodakarensis-KOD1	GCF_000009965.1	NC_006624.1	312113	312496	-	arCOG10046	NA	Uncharacterized protein	5.2e-62
Thermococcus-kodakarensis-KOD1	GCF_000009965.1	NC_006624.1	312642	312908	+	arCOG02217	NA	RHH/CopG DNA binding protein	3.4e-11
Thermococcus-kodakarensis-KOD1	GCF_000009965.1	NC_006624.1	312889	313311	+	arCOG00726	NA	PIN domain containing protein, often a toxin of type II toxin-antitoxin systems	1.5e-45
Thermococcus-kodakarensis-KOD1	GCF_000009965.1	NC_006624.1	313412	314125	+	arCOG02004	NA	Maleate cis-trans isomerase	9.9e-104
Thermococcus-kodakarensis-KOD1	GCF_000009965.1	NC_006624.1	314210	315595	+	arCOG03370	Pfk2	Archaeal ADP-dependent phosphofructokinase/glucokinase	2e-201
Thermococcus-kodakarensis-KOD1	GCF_000009965.1	NC_006624.1	315624	316064	-	arCOG03805	NA	Membrane associated inactivated KaiC-like ATPase, DUF835 family	1e-35
Thermococcus-kodakarensis-KOD1	GCF_000009965.1	NC_006624.1	316251	316979	-	arCOG01875	NA	ParB-like NTPase domain	4.3e-78
Thermococcus-kodakarensis-KOD1	GCF_000009965.1	NC_006624.1	317133	318278	+	arCOG04253	NA	Uncharacterized protein, DUF763 family	6.4e-136
Thermococcus-kodakarensis-KOD1	GCF_000009965.1	NC_006624.1	318271	319122	-	arCOG04410	NA	Predicted ATP-grasp domain fused to redox center	4.9e-81
Thermococcus-kodakarensis-KOD1	GCF_000009965.1	NC_006624.1	320071	320934	+	arCOG01244	NA	Integrase/Recombinase	3.2e-101
Thermococcus-kodakarensis-KOD1	GCF_000009965.1	NC_006624.1	320931	321215	+	NA	NA	NA	NA
Thermococcus-kodakarensis-KOD1	GCF_000009965.1	NC_006624.1	321212	321352	+	NA	NA	NA	NA
Thermococcus-kodakarensis-KOD1	GCF_000009965.1	NC_006624.1	321368	321517	+	NA	NA	NA	NA
Thermococcus-kodakarensis-KOD1	GCF_000009965.1	NC_006624.1	321526	321702	+	arCOG14628	NA	Uncharacterized protein, plasmid associated	6.1e-42
Thermococcus-kodakarensis-KOD1	GCF_000009965.1	NC_006624.1	321845	322021	+	NA	NA	NA	NA
Thermococcus-kodakarensis-KOD1	GCF_000009965.1	NC_006624.1	322018	322371	+	arCOG07168	NA	Uncharacterized plasmid-associated membrane protein	2.3e-58
Thermococcus-kodakarensis-KOD1	GCF_000009965.1	NC_006624.1	322376	324262	+	arCOG06635	NA	Uncharacterized plasmid-associated membrane protein, contains PEGA domain	1.2e-207
Thermococcus-kodakarensis-KOD1	GCF_000009965.1	NC_006624.1	324267	326405	+	arCOG05107	NA	Uncharacterized plasmid-associated membrane protein with two beta-stranded extracellular domains	4.7e-201
Thermococcus-kodakarensis-KOD1	GCF_000009965.1	NC_006624.1	326420	326941	+	arCOG05106	NA	Uncharacterized plasmid-associated membrane protein	1.2e-41
Thermococcus-kodakarensis-KOD1	GCF_000009965.1	NC_006624.1	326953	327288	+	arCOG07167	NA	Uncharacterized plasmid-associated membrane protein	5.7e-17
Thermococcus-kodakarensis-KOD1	GCF_000009965.1	NC_006624.1	327290	327520	+	arCOG07166	NA	Uncharacterized plasmid-associated membrane protein	1.7e-22
Thermococcus-kodakarensis-KOD1	GCF_000009965.1	NC_006624.1	327524	328327	+	arCOG07165	NA	Uncharacterized plasmid-associated protein	5e-148
Thermococcus-kodakarensis-KOD1	GCF_000009965.1	NC_006624.1	328339	328821	+	arCOG05105	NA	Uncharacterized plasmid-associated protein	1.9e-55
Thermococcus-kodakarensis-KOD1	GCF_000009965.1	NC_006624.1	328827	329294	+	arCOG10430	NA	Uncharacterized plasmid-associated protein	7.9e-79
Thermococcus-kodakarensis-KOD1	GCF_000009965.1	NC_006624.1	329296	330096	+	arCOG07164	NA	Uncharacterized plasmid-associated protein	5.1e-78
Thermococcus-kodakarensis-KOD1	GCF_000009965.1	NC_006624.1	330230	331693	+	arCOG05104	NA	HerA-like family ATPase	5.5e-147
Thermococcus-kodakarensis-KOD1	GCF_000009965.1	NC_006624.1	331706	332458	+	arCOG05103	NA	Uncharacterized plasmid-associated protein	4e-50
Thermococcus-kodakarensis-KOD1	GCF_000009965.1	NC_006624.1	332455	332742	+	arCOG10042	NA	Uncharacterized protein	7.1e-4
Thermococcus-kodakarensis-KOD1	GCF_000009965.1	NC_006624.1	332751	333722	-	arCOG08488	NA	Uncharacterized protein	8e-144
Thermococcus-kodakarensis-KOD1	GCF_000009965.1	NC_006624.1	333809	334951	+	arCOG02164	NA	Predicted transglutaminase-like protease	1.4e-15
Thermococcus-kodakarensis-KOD1	GCF_000009965.1	NC_006624.1	335074	335670	+	NA	NA	NA	NA
Thermococcus-kodakarensis-KOD1	GCF_000009965.1	NC_006624.1	335639	336118	+	NA	NA	NA	NA
Thermococcus-kodakarensis-KOD1	GCF_000009965.1	NC_006624.1	336140	336718	+	arCOG06576	NA	HEPN domain containing protein	1.2e-21
Thermococcus-kodakarensis-KOD1	GCF_000009965.1	NC_006624.1	336892	337266	+	arCOG03936	AbrB	AbrB family transcriptional regulator	1.5e-13
Thermococcus-kodakarensis-KOD1	GCF_000009965.1	NC_006624.1	337259	337690	-	arCOG04431	GlpF	Glycerol uptake facilitator or related permease (Major Intrinsic Protein Family)	1.3e-4
Thermococcus-kodakarensis-KOD1	GCF_000009965.1	NC_006624.1	337717	338730	-	arCOG05286	NA	Uncharacterized protein	5.9e-174
Thermococcus-kodakarensis-KOD1	GCF_000009965.1	NC_006624.1	338953	339372	+	arCOG03936	AbrB	AbrB family transcriptional regulator	3.5e-31
Thermococcus-kodakarensis-KOD1	GCF_000009965.1	NC_006624.1	339369	339794	+	arCOG03936	AbrB	AbrB family transcriptional regulator	4.8e-36
Thermococcus-kodakarensis-KOD1	GCF_000009965.1	NC_006624.1	340203	340364	+	NA	NA	NA	NA
Thermococcus-kodakarensis-KOD1	GCF_000009965.1	NC_006624.1	340584	340733	+	NA	NA	NA	NA
Thermococcus-kodakarensis-KOD1	GCF_000009965.1	NC_006624.1	340726	341310	-	arCOG04971	WecD	Acetyltransferase (GNAT) family	6.4e-42
Thermococcus-kodakarensis-KOD1	GCF_000009965.1	NC_006624.1	341564	342001	+	arCOG03936	AbrB	AbrB family transcriptional regulator	1.4e-37
Thermococcus-kodakarensis-KOD1	GCF_000009965.1	NC_006624.1	342439	343467	+	arCOG07161	NA	Uncharacterized protein	4.6e-124
Thermococcus-kodakarensis-KOD1	GCF_000009965.1	NC_006624.1	343460	343897	+	arCOG10044	NA	Uncharacterized protein	1.4e-49
Thermococcus-kodakarensis-KOD1	GCF_000009965.1	NC_006624.1	343894	344082	+	NA	NA	NA	NA
Thermococcus-kodakarensis-KOD1	GCF_000009965.1	NC_006624.1	344087	344407	+	NA	NA	NA	NA
Thermococcus-kodakarensis-KOD1	GCF_000009965.1	NC_006624.1	344404	344595	+	NA	NA	NA	NA
Thermococcus-kodakarensis-KOD1	GCF_000009965.1	NC_006624.1	344592	344903	+	NA	NA	NA	NA
Thermococcus-kodakarensis-KOD1	GCF_000009965.1	NC_006624.1	344903	345478	+	arCOG07102	NA	PD-(DE)xK superfamily endonuclease	5.1e-52
Thermococcus-kodakarensis-KOD1	GCF_000009965.1	NC_006624.1	345486	345746	+	NA	NA	NA	NA
Thermococcus-kodakarensis-KOD1	GCF_000009965.1	NC_006624.1	345743	345997	+	NA	NA	NA	NA
Thermococcus-kodakarensis-KOD1	GCF_000009965.1	NC_006624.1	346180	346362	+	NA	NA	NA	NA
Thermococcus-kodakarensis-KOD1	GCF_000009965.1	NC_006624.1	346534	346887	+	arCOG07101	NA	Plasmid associated transcriptional regulator containing wHTH domain	4.3e-41
Thermococcus-kodakarensis-KOD1	GCF_000009965.1	NC_006624.1	347351	348469	+	arCOG00967	NA	tRNA m(1)G methyltransferase	4.7e-101
Thermococcus-kodakarensis-KOD1	GCF_000009965.1	NC_006624.1	348573	350423	-	arCOG01647	NA	Serine protease of the peptidase family S9A	4e-260
Thermococcus-kodakarensis-KOD1	GCF_000009965.1	NC_006624.1	350543	351604	+	arCOG01485	RibD	Pyrimidine deaminase and reductase	8.3e-220
Thermococcus-kodakarensis-KOD1	GCF_000009965.1	NC_006624.1	351607	352161	+	arCOG04713	RibC	Riboflavin synthase alpha chain	1.8e-49
Thermococcus-kodakarensis-KOD1	GCF_000009965.1	NC_006624.1	352224	352991	+	NA	NA	NA	NA
Thermococcus-kodakarensis-KOD1	GCF_000009965.1	NC_006624.1	352993	354108	+	arCOG07116	NA	Uncharacterized protein	3.8e-114
Thermococcus-kodakarensis-KOD1	GCF_000009965.1	NC_006624.1	354180	355340	+	arCOG01321	RibA	GTP cyclohydrolase II	1.5e-139
Thermococcus-kodakarensis-KOD1	GCF_000009965.1	NC_006624.1	355420	355878	+	arCOG01323	RibH	Riboflavin synthase beta-chain	2.6e-32
Thermococcus-kodakarensis-KOD1	GCF_000009965.1	NC_006624.1	355862	356458	-	arCOG04727	PurO	Archaeal IMP cyclohydrolase	7.8e-66
Thermococcus-kodakarensis-KOD1	GCF_000009965.1	NC_006624.1	356455	357387	-	arCOG04346	NA	5-formaminoimidazole-4-carboxamide-1-beta-D-ribofuranosyl 5'-monophosphate synthetase (purine biosynthesis)	2.1e-59
Thermococcus-kodakarensis-KOD1	GCF_000009965.1	NC_006624.1	357384	358043	-	arCOG04421	PurC	Phosphoribosylaminoimidazolesuccinocarboxamide (SAICAR) synthase	5.9e-51
Thermococcus-kodakarensis-KOD1	GCF_000009965.1	NC_006624.1	358040	359332	-	arCOG02741	ThiC	Thiamine biosynthesis protein ThiC	1e-143
Thermococcus-kodakarensis-KOD1	GCF_000009965.1	NC_006624.1	359422	360177	+	arCOG00574	THI4	Archaeal ribulose 1,5-bisphosphate synthetase/yeast thiazole synthase	9.1e-81
Thermococcus-kodakarensis-KOD1	GCF_000009965.1	NC_006624.1	360177	361472	+	arCOG00020	ThiD	Hydroxymethylpyrimidine/phosphomethylpyrimidine kinase	6.8e-98
Thermococcus-kodakarensis-KOD1	GCF_000009965.1	NC_006624.1	361512	363413	+	arCOG04297	NA	ABC-type ATPase fused to a predicted acetyltransferase and Zn ribbon domain	2.6e-301
Thermococcus-kodakarensis-KOD1	GCF_000009965.1	NC_006624.1	363426	364541	-	arCOG04025	NA	Competence protein CoiA homolog, contains C-terminal PD-DExK nuclease domain	4.3e-79
Thermococcus-kodakarensis-KOD1	GCF_000009965.1	NC_006624.1	365381	366619	-	arCOG04039	NA	Uncharacterized protein	6.2e-65
Thermococcus-kodakarensis-KOD1	GCF_000009965.1	NC_006624.1	366705	367280	-	arCOG05750	NA	Metal-dependent membrane protease, CAAX family	8.6e-65
Thermococcus-kodakarensis-KOD1	GCF_000009965.1	NC_006624.1	367296	368246	-	arCOG05779	NA	Uncharacterized protein	1.1e-115
Thermococcus-kodakarensis-KOD1	GCF_000009965.1	NC_006624.1	368243	369295	-	arCOG00980	SlpA	FKBP-type peptidyl-prolyl cis-trans isomerase 2	1.1e-68
Thermococcus-kodakarensis-KOD1	GCF_000009965.1	NC_006624.1	369464	370369	+	arCOG05060	NA	Uncharacterized protein	3.5e-91
Thermococcus-kodakarensis-KOD1	GCF_000009965.1	NC_006624.1	370396	370518	-	NA	NA	NA	NA
Thermococcus-kodakarensis-KOD1	GCF_000009965.1	NC_006624.1	370520	371455	+	NA	NA	NA	NA
Thermococcus-kodakarensis-KOD1	GCF_000009965.1	NC_006624.1	371496	372926	+	arCOG00486	CysS	Cysteinyl-tRNA synthetase	1.5e-177
Thermococcus-kodakarensis-KOD1	GCF_000009965.1	NC_006624.1	374589	374846	+	arCOG04194	Cas2	CRISPR-associated protein Cas2	8.2e-07
Thermococcus-kodakarensis-KOD1	GCF_000009965.1	NC_006624.1	374839	375540	-	arCOG00790	Cas4	CRISPR-associated protein Cas4, RecB family exonuclease	1.7e-45
Thermococcus-kodakarensis-KOD1	GCF_000009965.1	NC_006624.1	375541	376314	-	arCOG04342	Cas6	CRISPR-Cas system related protein Cas6, RAMP superfamily	1.1e-49
Thermococcus-kodakarensis-KOD1	GCF_000009965.1	NC_006624.1	376304	376975	-	arCOG01446	Csa3	CRISPR-Cas associated transcriptional regulator, contains CARF and HTH domain	1.6e-30
Thermococcus-kodakarensis-KOD1	GCF_000009965.1	NC_006624.1	376953	377615	-	arCOG01443	Cas3''	HD superfamily nuclease	2.8e-43
Thermococcus-kodakarensis-KOD1	GCF_000009965.1	NC_006624.1	377612	379186	-	arCOG01444	Cas3	CRISPR-associated helicase Cas3	3.9e-136
Thermococcus-kodakarensis-KOD1	GCF_000009965.1	NC_006624.1	379183	380382	-	arCOG05814	Cas8a1	CRISPR-Cas system related protein, large subunit of CASCADE complex	8.1e-181
Thermococcus-kodakarensis-KOD1	GCF_000009965.1	NC_006624.1	380372	381106	-	arCOG02670	Cas5	CRISPR-Cas system related protein Cas5, RAMP superfamily	1.6e-70
Thermococcus-kodakarensis-KOD1	GCF_000009965.1	NC_006624.1	381117	382316	-	arCOG03617	Cas7	CRISPR-Cas system related protein Cas7, RAMP superfamily	1.6e-80
Thermococcus-kodakarensis-KOD1	GCF_000009965.1	NC_006624.1	382316	382672	-	arCOG03823	Csa5SS	CRISPR-Cas system associated protein, predicted small subunit of CASCADE complex	8.7e-35
Thermococcus-kodakarensis-KOD1	GCF_000009965.1	NC_006624.1	382856	383836	-	arCOG01452	Cas1	CRISPR-associated protein Cas1	2.8e-77
Thermococcus-kodakarensis-KOD1	GCF_000009965.1	NC_006624.1	383849	384262	-	arCOG02730	NA	PIN domain containing protein	3.8e-49
Thermococcus-kodakarensis-KOD1	GCF_000009965.1	NC_006624.1	384250	384477	-	arCOG00815	AbrB	AbrB family transcriptional regulator	1.3e-29
Thermococcus-kodakarensis-KOD1	GCF_000009965.1	NC_006624.1	384534	385046	-	arCOG00794	Cas4	CRISPR-associated protein Cas4, RecB family nuclease	1.4e-71
Thermococcus-kodakarensis-KOD1	GCF_000009965.1	NC_006624.1	385036	386145	-	arCOG03169	NA	AAA+ superfamily ATPase	8e-49
Thermococcus-kodakarensis-KOD1	GCF_000009965.1	NC_006624.1	386206	388428	-	arCOG01445	Cas3	CRISPR-associated helicase Cas3	3.3e-203
Thermococcus-kodakarensis-KOD1	GCF_000009965.1	NC_006624.1	388425	389057	-	arCOG02758	Cas5	CRISPR-Cas system related protein Cas5, RAMP superfamily	7.6e-45
Thermococcus-kodakarensis-KOD1	GCF_000009965.1	NC_006624.1	389062	390138	-	arCOG03617	Cas7	CRISPR-Cas system related protein Cas7, RAMP superfamily	4.4e-72
Thermococcus-kodakarensis-KOD1	GCF_000009965.1	NC_006624.1	390135	391334	-	arCOG05269	Cas8b2	CRISPR-associated protein, large subunit of CASCADE complex	4.9e-155
Thermococcus-kodakarensis-KOD1	GCF_000009965.1	NC_006624.1	391576	392367	-	arCOG04342	Cas6	CRISPR-Cas system related protein Cas6, RAMP superfamily	2.3e-93
Thermococcus-kodakarensis-KOD1	GCF_000009965.1	NC_006624.1	392620	393318	-	arCOG01338	NA	Acyl-CoA synthetase, ATP-grasp containing subunit	2.2e-82
Thermococcus-kodakarensis-KOD1	GCF_000009965.1	NC_006624.1	393464	394756	+	arCOG03524	NA	Uncharacterized protein	3e-124
Thermococcus-kodakarensis-KOD1	GCF_000009965.1	NC_006624.1	394909	398115	+	arCOG02499	NA	Lipoprotein NosD family, contains CASH domains	4.1e-19
Thermococcus-kodakarensis-KOD1	GCF_000009965.1	NC_006624.1	398184	398420	-	arCOG07084	NA	Uncharacterized protein	1.9e-45
Thermococcus-kodakarensis-KOD1	GCF_000009965.1	NC_006624.1	398517	399017	+	arCOG03430	NA	SWIM zinc finger containing protein	1.8e-74
Thermococcus-kodakarensis-KOD1	GCF_000009965.1	NC_006624.1	399056	404191	+	arCOG01526	TopG2	Reverse gyrase	0
Thermococcus-kodakarensis-KOD1	GCF_000009965.1	NC_006624.1	404502	405296	+	arCOG02037	NA	Sugar-specific transcriptional regulator TrmB	8.1e-34
Thermococcus-kodakarensis-KOD1	GCF_000009965.1	NC_006624.1	405425	405637	-	arCOG05828	IclR	DNA-binding transcriptional regulator, IclR family	2.9e-15
Thermococcus-kodakarensis-KOD1	GCF_000009965.1	NC_006624.1	405634	405969	-	arCOG00578	NA	Uncharacterized Zn-finger containing protein	6.4e-10
Thermococcus-kodakarensis-KOD1	GCF_000009965.1	NC_006624.1	405966	406700	-	arCOG01700	SpeB	Arginase family enzyme	5.3e-14
Thermococcus-kodakarensis-KOD1	GCF_000009965.1	NC_006624.1	406841	408061	+	arCOG00053	SgbH	3-hexulose-6-phosphate synthase or related protein	4.3e-131
Thermococcus-kodakarensis-KOD1	GCF_000009965.1	NC_006624.1	408070	408813	+	arCOG02203	FtsZ	Cell division GTPase	6.1e-98
Thermococcus-kodakarensis-KOD1	GCF_000009965.1	NC_006624.1	408815	409468	+	arCOG02291	NA	HAD superfamily hydrolase	2.6e-57
Thermococcus-kodakarensis-KOD1	GCF_000009965.1	NC_006624.1	409465	409653	+	arCOG05871	NA	Uncharacterized protein	4.2e-25
Thermococcus-kodakarensis-KOD1	GCF_000009965.1	NC_006624.1	409653	410465	+	arCOG05870	NA	Uncharacterized protein, DUF4392 family	1.6e-101
Thermococcus-kodakarensis-KOD1	GCF_000009965.1	NC_006624.1	410466	411086	+	arCOG01860	NA	Predicted HD superfamily hydrolase	7.3e-85
Thermococcus-kodakarensis-KOD1	GCF_000009965.1	NC_006624.1	411182	411694	+	arCOG01761	NusA	Transcription elongation factor	4.9e-41
Thermococcus-kodakarensis-KOD1	GCF_000009965.1	NC_006624.1	411884	413299	+	arCOG07841	NA	Predicted toxin, contains Rnase A domain	3.8e-134
Thermococcus-kodakarensis-KOD1	GCF_000009965.1	NC_006624.1	413310	413921	+	arCOG07145	NA	Predicted immunity protein	4.6e-75
Thermococcus-kodakarensis-KOD1	GCF_000009965.1	NC_006624.1	413914	414258	+	arCOG07146	NA	Predicted toxin, contains Rnase A domain	1.7e-34
Thermococcus-kodakarensis-KOD1	GCF_000009965.1	NC_006624.1	414240	414860	+	arCOG07145	NA	Predicted immunity protein	7e-51
Thermococcus-kodakarensis-KOD1	GCF_000009965.1	NC_006624.1	414883	415215	+	arCOG07146	NA	Predicted toxin, contains Rnase A domain	3.2e-40
Thermococcus-kodakarensis-KOD1	GCF_000009965.1	NC_006624.1	415226	415876	+	arCOG07145	NA	Predicted immunity protein	9.2e-75
Thermococcus-kodakarensis-KOD1	GCF_000009965.1	NC_006624.1	415881	416501	+	arCOG07145	NA	Predicted immunity protein	4.6e-66
Thermococcus-kodakarensis-KOD1	GCF_000009965.1	NC_006624.1	416668	417276	+	arCOG07145	NA	Predicted immunity protein	6.4e-55
Thermococcus-kodakarensis-KOD1	GCF_000009965.1	NC_006624.1	417297	417935	+	arCOG07145	NA	Predicted immunity protein	7.8e-40
Thermococcus-kodakarensis-KOD1	GCF_000009965.1	NC_006624.1	417928	419181	+	arCOG02559	NA	Cell surface protein	1.1e-16
Thermococcus-kodakarensis-KOD1	GCF_000009965.1	NC_006624.1	419253	420569	+	arCOG00406	AsnS	Aspartyl/asparaginyl-tRNA synthetase	1.9e-155
Thermococcus-kodakarensis-KOD1	GCF_000009965.1	NC_006624.1	420633	422726	+	arCOG03270	NA	Uncharacterized protein, contains DUF11 domain	6.7e-224
Thermococcus-kodakarensis-KOD1	GCF_000009965.1	NC_006624.1	422883	424037	-	arCOG01108	AbgB	Metal-dependent amidase/aminoacylase/carboxypeptidase	2.3e-117
Thermococcus-kodakarensis-KOD1	GCF_000009965.1	NC_006624.1	425000	426262	-	arCOG00683	NA	Transposable element, IS605 OrfB family, contains RNAse H fold nuclease and Zn finger domains	1.6e-103
Thermococcus-kodakarensis-KOD1	GCF_000009965.1	NC_006624.1	426380	426718	+	NA	NA	NA	NA
Thermococcus-kodakarensis-KOD1	GCF_000009965.1	NC_006624.1	426754	427749	+	arCOG00033	Trm5	Wybutosine (yW) biosynthesis enzyme Trm5, tRNA (guanine) methyltransferase	1.7e-95
Thermococcus-kodakarensis-KOD1	GCF_000009965.1	NC_006624.1	427806	429071	+	arCOG03167	NA	ATPase, AAA+ superfamily fused to HTH and PD-(DE)xK endonuclease domains	1.1e-85
Thermococcus-kodakarensis-KOD1	GCF_000009965.1	NC_006624.1	429072	430397	-	arCOG00322	TldE	Inactivated Zn-dependent protease, component of TldD/TldE system	1.1e-103
Thermococcus-kodakarensis-KOD1	GCF_000009965.1	NC_006624.1	430401	430628	-	arCOG02270	NA	Predicted antitoxin component of toxin-antitoxin system, DUF2283 family	2.2e-08
Thermococcus-kodakarensis-KOD1	GCF_000009965.1	NC_006624.1	430625	430897	-	arCOG04024	NA	Uncharacterized protein, DUF4258 family; predicted component of toxin-antitoxin system	2.6e-08
Thermococcus-kodakarensis-KOD1	GCF_000009965.1	NC_006624.1	430890	432257	-	arCOG00321	TldD	Zn-dependent protease, component of TldD/TldE system	1.1e-132
Thermococcus-kodakarensis-KOD1	GCF_000009965.1	NC_006624.1	432404	432745	+	arCOG02994	NA	Cupin domain containing protein	1.1e-16
Thermococcus-kodakarensis-KOD1	GCF_000009965.1	NC_006624.1	432758	433456	+	arCOG02006	RacX	Aspartate racemase	2.2e-76
Thermococcus-kodakarensis-KOD1	GCF_000009965.1	NC_006624.1	433453	434430	-	arCOG02265	CorA	Mg2+ and Co2+ transporter	4e-95
Thermococcus-kodakarensis-KOD1	GCF_000009965.1	NC_006624.1	434549	435742	+	arCOG00357	GTP1	Ribosome-binding ATPase YchF, GTP1/OBG family	4.6e-134
Thermococcus-kodakarensis-KOD1	GCF_000009965.1	NC_006624.1	435786	436307	-	arCOG01723	CyaB	Adenylate cyclase, class 2 (thermophilic)	3.3e-40
Thermococcus-kodakarensis-KOD1	GCF_000009965.1	NC_006624.1	436307	436789	-	arCOG01585	NA	DNA-binding transcriptional regulator, Lrp family	1.8e-30
Thermococcus-kodakarensis-KOD1	GCF_000009965.1	NC_006624.1	436767	437324	-	arCOG01703	UbiX	3-polyprenyl-4-hydroxybenzoate decarboxylase	4.9e-55
Thermococcus-kodakarensis-KOD1	GCF_000009965.1	NC_006624.1	437416	438216	+	arCOG04453	DisA_N	Diadenylate cyclase (c-di-AMP synthetase), DisA_N domain	2e-80
Thermococcus-kodakarensis-KOD1	GCF_000009965.1	NC_006624.1	438229	439665	-	arCOG04120	PykF	Pyruvate kinase	2.9e-138
Thermococcus-kodakarensis-KOD1	GCF_000009965.1	NC_006624.1	439703	440410	-	arCOG00458	NA	Archaemetzincin family protease	1.1e-26
Thermococcus-kodakarensis-KOD1	GCF_000009965.1	NC_006624.1	440585	441451	+	arCOG04438	NA	Class II terpene cyclase family protein	4.7e-105
Thermococcus-kodakarensis-KOD1	GCF_000009965.1	NC_006624.1	441518	441889	+	arCOG04701	CrcB/FEX	Integral membrane protein possibly involved in fluoride export and chromosome condensation	5e-35
Thermococcus-kodakarensis-KOD1	GCF_000009965.1	NC_006624.1	441894	442274	+	arCOG04967	NA	PII-like signaling protein	1.1e-45
Thermococcus-kodakarensis-KOD1	GCF_000009965.1	NC_006624.1	442368	442880	+	arCOG08606	NA	Uncharacterized protein	1e-80
Thermococcus-kodakarensis-KOD1	GCF_000009965.1	NC_006624.1	442938	444149	+	arCOG01704	Dfp	Phosphopantothenoylcysteine synthetase/decarboxylase	2.8e-143
Thermococcus-kodakarensis-KOD1	GCF_000009965.1	NC_006624.1	444236	444688	+	arCOG05114	NA	HAD family hydrolase related enzyme	1.2e-40
Thermococcus-kodakarensis-KOD1	GCF_000009965.1	NC_006624.1	444700	445317	+	arCOG03107	NA	Uncharacterized protein, YigZ/IMPACT family	1.3e-79
Thermococcus-kodakarensis-KOD1	GCF_000009965.1	NC_006624.1	445301	446152	-	NA	NA	NA	NA
Thermococcus-kodakarensis-KOD1	GCF_000009965.1	NC_006624.1	446204	448906	-	arCOG00555	NA	Helicase of YprA family	3.3e-196
Thermococcus-kodakarensis-KOD1	GCF_000009965.1	NC_006624.1	448952	450301	-	arCOG07139	NA	Predicted hydrolase of the alpha/beta superfamily	8.3e-203
Thermococcus-kodakarensis-KOD1	GCF_000009965.1	NC_006624.1	450488	451003	+	arCOG01097	NA	Rubrerythrin	6.1e-50
Thermococcus-kodakarensis-KOD1	GCF_000009965.1	NC_006624.1	451084	451245	+	arCOG04391	NA	Rubredoxin	6.3e-20
Thermococcus-kodakarensis-KOD1	GCF_000009965.1	NC_006624.1	451257	451604	+	arCOG02146	NA	Desulfoferredoxin	4.8e-23
Thermococcus-kodakarensis-KOD1	GCF_000009965.1	NC_006624.1	451623	452618	-	arCOG01645	NA	Uncharacterized membrane protein	2.7e-96
Thermococcus-kodakarensis-KOD1	GCF_000009965.1	NC_006624.1	452777	453130	+	arCOG05843	PaaD	Metal-sulfur cluster biosynthetic enzyme	5.7e-51
Thermococcus-kodakarensis-KOD1	GCF_000009965.1	NC_006624.1	453253	454608	+	arCOG00070	GlyA	Glycine/serine hydroxymethyltransferase	1.1e-168
Thermococcus-kodakarensis-KOD1	GCF_000009965.1	NC_006624.1	454893	455348	+	arCOG07571	NA	Uncharacterized membrane protein	8.1e-19
Thermococcus-kodakarensis-KOD1	GCF_000009965.1	NC_006624.1	455345	455509	+	NA	NA	NA	NA
Thermococcus-kodakarensis-KOD1	GCF_000009965.1	NC_006624.1	455845	456273	+	arCOG07571	NA	Uncharacterized membrane protein	2e-10
Thermococcus-kodakarensis-KOD1	GCF_000009965.1	NC_006624.1	456337	456669	+	arCOG00579	RPB9	DNA-directed RNA polymerase, subunit M/Transcription elongation factor TFIIS	1.4e-40
Thermococcus-kodakarensis-KOD1	GCF_000009965.1	NC_006624.1	456666	456842	+	arCOG05877	NA	Uncharacterized protein	1.8e-08
Thermococcus-kodakarensis-KOD1	GCF_000009965.1	NC_006624.1	456845	457594	+	arCOG00488	DnaN	DNA polymerase sliding clamp subunit (PCNA homolog)	7.9e-63
Thermococcus-kodakarensis-KOD1	GCF_000009965.1	NC_006624.1	457625	458191	+	arCOG00551	NA	DNA replication initiation complex subunit, GINS15 family	9.2e-07
Thermococcus-kodakarensis-KOD1	GCF_000009965.1	NC_006624.1	458483	459133	+	arCOG00312	AhpC	AhpC/TSA family peroxiredoxin	4.4e-85
Thermococcus-kodakarensis-KOD1	GCF_000009965.1	NC_006624.1	459145	459678	-	arCOG00842	RimL	Acetyltransferase, RimL family	8e-35
Thermococcus-kodakarensis-KOD1	GCF_000009965.1	NC_006624.1	459725	460681	+	arCOG04152	NA	Predicted transcriptional regulator	3.2e-69
Thermococcus-kodakarensis-KOD1	GCF_000009965.1	NC_006624.1	460674	461933	-	arCOG04430	NA	HD superfamily phosphohydrolase	4.5e-118
Thermococcus-kodakarensis-KOD1	GCF_000009965.1	NC_006624.1	462390	462614	+	arCOG10651	NA	Uncharacterized protein	4.1e-6
Thermococcus-kodakarensis-KOD1	GCF_000009965.1	NC_006624.1	462625	463815	-	arCOG00216	MoeA	Molybdopterin biosynthesis enzyme	1.3e-104
Thermococcus-kodakarensis-KOD1	GCF_000009965.1	NC_006624.1	463818	464276	-	arCOG00711	NA	PIN domain containing protein	1.4e-45
Thermococcus-kodakarensis-KOD1	GCF_000009965.1	NC_006624.1	464273	464440	-	NA	NA	NA	NA
Thermococcus-kodakarensis-KOD1	GCF_000009965.1	NC_006624.1	464467	464979	-	arCOG00214	MoaB	Molybdopterin biosynthesis enzyme	1.8e-54
Thermococcus-kodakarensis-KOD1	GCF_000009965.1	NC_006624.1	465352	466569	+	arCOG01678	MetK	Archaeal S-adenosylmethionine synthetase	3.8e-155
Thermococcus-kodakarensis-KOD1	GCF_000009965.1	NC_006624.1	466639	466854	-	arCOG07954	NA	Uncharacterized protein	6.9e-19
Thermococcus-kodakarensis-KOD1	GCF_000009965.1	NC_006624.1	466982	467638	+	arCOG01145	NA	Phosphohydrolase, Icc/MPP superfamily	8.5e-55
Thermococcus-kodakarensis-KOD1	GCF_000009965.1	NC_006624.1	467635	468810	-	arCOG01130	NA	Aspartate/tyrosine/aromatic aminotransferase	3.9e-150
Thermococcus-kodakarensis-KOD1	GCF_000009965.1	NC_006624.1	471025	472635	-	arCOG01188	NA	Predicted carbamoyl transferase, NodU family	6.4e-222
Thermococcus-kodakarensis-KOD1	GCF_000009965.1	NC_006624.1	472698	474143	-	arCOG00402	ProS	Prolyl-tRNA synthetase	8.3e-171
Thermococcus-kodakarensis-KOD1	GCF_000009965.1	NC_006624.1	474246	475247	+	arCOG01755	LdhA	Lactate dehydrogenase or related 2-hydroxyacid dehydrogenase	6e-115
Thermococcus-kodakarensis-KOD1	GCF_000009965.1	NC_006624.1	475257	475715	+	arCOG10040	NA	Uncharacterized protein	1.6e-71
Thermococcus-kodakarensis-KOD1	GCF_000009965.1	NC_006624.1	475775	477049	+	arCOG01115	TiaS	tRNA(Ile2) 2-agmatinylcytidine synthetase; containing Zn-ribbon domain and OB-fold domain	7.1e-148
Thermococcus-kodakarensis-KOD1	GCF_000009965.1	NC_006624.1	477068	477664	+	arCOG01239	RsmE	RNA base methyltransferase family enzyme	1.6e-70
Thermococcus-kodakarensis-KOD1	GCF_000009965.1	NC_006624.1	477745	478038	+	arCOG10084	NA	Uncharacterized protein	2.4e-47
Thermococcus-kodakarensis-KOD1	GCF_000009965.1	NC_006624.1	477978	479048	-	arCOG01123	MtnA	Methylthioribose-1-phosphate isomerase (methionine salvage pathway), a paralog of eIF-2B alpha subunit	2.4e-109
Thermococcus-kodakarensis-KOD1	GCF_000009965.1	NC_006624.1	479104	479646	+	arCOG01034	THEP1	Nucleoside-triphosphatase THEP1	2.1e-61
Thermococcus-kodakarensis-KOD1	GCF_000009965.1	NC_006624.1	479636	480169	-	arCOG00606	NA	CBS domain	7.7e-45
Thermococcus-kodakarensis-KOD1	GCF_000009965.1	NC_006624.1	480205	480753	-	arCOG01686	ArsR	Transcriptional regulator containing HTH domain, ArsR family	7.5e-45
Thermococcus-kodakarensis-KOD1	GCF_000009965.1	NC_006624.1	480850	481125	-	arCOG01753	Ssh10b	Archaeal DNA-binding protein Alba	1.6e-34
Thermococcus-kodakarensis-KOD1	GCF_000009965.1	NC_006624.1	481322	482686	+	arCOG01747	PurB	Adenylosuccinate lyase	2.8e-160
Thermococcus-kodakarensis-KOD1	GCF_000009965.1	NC_006624.1	484576	484905	-	arCOG02238	NA	Predicted DNA-binding protein	3.2e-47
Thermococcus-kodakarensis-KOD1	GCF_000009965.1	NC_006624.1	484988	485452	+	arCOG02172	QueD	6-pyruvoyl-tetrahydropterin synthase	2.4e-31
Thermococcus-kodakarensis-KOD1	GCF_000009965.1	NC_006624.1	485449	486015	-	arCOG08610	NA	Uncharacterized protein	1.6e-94
Thermococcus-kodakarensis-KOD1	GCF_000009965.1	NC_006624.1	486072	486491	+	arCOG04212	NA	Predicted DNA-binding protein with PD1-like DNA-binding motif	1.7e-32
Thermococcus-kodakarensis-KOD1	GCF_000009965.1	NC_006624.1	486488	488986	-	arCOG00554	Eta	Transcription termination superfamily II helicase	1.6e-264
Thermococcus-kodakarensis-KOD1	GCF_000009965.1	NC_006624.1	488990	489490	-	arCOG01580	NA	DNA-binding transcriptional regulator, Lrp family	8.5e-17
Thermococcus-kodakarensis-KOD1	GCF_000009965.1	NC_006624.1	489524	490651	-	arCOG01886	TyrS	Tyrosyl-tRNA synthetase	1.3e-115
Thermococcus-kodakarensis-KOD1	GCF_000009965.1	NC_006624.1	490775	491851	+	arCOG01310	NA	Uncharacterized secreted protein with CGP C-terminal signal	9.2e-121
Thermococcus-kodakarensis-KOD1	GCF_000009965.1	NC_006624.1	491929	493383	+	arCOG00221	AfuA	ABC-type Fe3+ transport system, periplasmic component	3.8e-180
Thermococcus-kodakarensis-KOD1	GCF_000009965.1	NC_006624.1	493568	495415	+	arCOG00163	ThiP	ABC-type Fe3+ transport system, permease component	3.3e-151
Thermococcus-kodakarensis-KOD1	GCF_000009965.1	NC_006624.1	495426	496487	+	arCOG00177	PotA	ABC-type spermidine/putrescine transport system, ATPase component	4.9e-132
Thermococcus-kodakarensis-KOD1	GCF_000009965.1	NC_006624.1	496519	497076	+	arCOG04458	NA	Uncharacterized protein of DIM6/NTAB family	1.1e-14
Thermococcus-kodakarensis-KOD1	GCF_000009965.1	NC_006624.1	497181	499193	+	arCOG01144	CpdA	3',5'-cyclic AMP phosphodiesterase CpdA	3.4e-167
Thermococcus-kodakarensis-KOD1	GCF_000009965.1	NC_006624.1	499603	499956	-	arCOG07101	NA	Plasmid associated transcriptional regulator containing wHTH domain	1.6e-37
Thermococcus-kodakarensis-KOD1	GCF_000009965.1	NC_006624.1	500135	500362	-	NA	NA	NA	NA
Thermococcus-kodakarensis-KOD1	GCF_000009965.1	NC_006624.1	500370	500945	-	arCOG07102	NA	PD-(DE)xK superfamily endonuclease	6.1e-51
Thermococcus-kodakarensis-KOD1	GCF_000009965.1	NC_006624.1	500945	501259	-	NA	NA	NA	NA
Thermococcus-kodakarensis-KOD1	GCF_000009965.1	NC_006624.1	501256	501480	-	NA	NA	NA	NA
Thermococcus-kodakarensis-KOD1	GCF_000009965.1	NC_006624.1	501477	501668	-	NA	NA	NA	NA
Thermococcus-kodakarensis-KOD1	GCF_000009965.1	NC_006624.1	501665	502426	-	arCOG00488	DnaN	DNA polymerase sliding clamp subunit (PCNA homolog)	2.3e-40
Thermococcus-kodakarensis-KOD1	GCF_000009965.1	NC_006624.1	502423	502557	-	NA	NA	NA	NA
Thermococcus-kodakarensis-KOD1	GCF_000009965.1	NC_006624.1	502554	502799	-	arCOG10044	NA	Uncharacterized protein	8.9e-33
Thermococcus-kodakarensis-KOD1	GCF_000009965.1	NC_006624.1	502792	503016	-	NA	NA	NA	NA
Thermococcus-kodakarensis-KOD1	GCF_000009965.1	NC_006624.1	503001	503246	-	NA	NA	NA	NA
Thermococcus-kodakarensis-KOD1	GCF_000009965.1	NC_006624.1	503239	503484	-	NA	NA	NA	NA
Thermococcus-kodakarensis-KOD1	GCF_000009965.1	NC_006624.1	503481	505568	-	arCOG08578	NA	RepA plasmid replication protein	1.3e-189
Thermococcus-kodakarensis-KOD1	GCF_000009965.1	NC_006624.1	506249	506671	-	arCOG03936	AbrB	AbrB family transcriptional regulator	3.4e-20
Thermococcus-kodakarensis-KOD1	GCF_000009965.1	NC_006624.1	506822	507340	-	NA	NA	NA	NA
Thermococcus-kodakarensis-KOD1	GCF_000009965.1	NC_006624.1	507342	507572	-	NA	NA	NA	NA
Thermococcus-kodakarensis-KOD1	GCF_000009965.1	NC_006624.1	507696	508703	+	NA	NA	NA	NA
Thermococcus-kodakarensis-KOD1	GCF_000009965.1	NC_006624.1	508810	510189	-	arCOG06585	NA	PD-(DE)xK superfamily endonuclease	9.1e-207
Thermococcus-kodakarensis-KOD1	GCF_000009965.1	NC_006624.1	510170	511249	-	arCOG06586	NA	Uncharacterized protein	3.6e-133
Thermococcus-kodakarensis-KOD1	GCF_000009965.1	NC_006624.1	511361	511465	-	NA	NA	NA	NA
Thermococcus-kodakarensis-KOD1	GCF_000009965.1	NC_006624.1	511603	511959	+	NA	NA	NA	NA
Thermococcus-kodakarensis-KOD1	GCF_000009965.1	NC_006624.1	511930	512484	-	NA	NA	NA	NA
Thermococcus-kodakarensis-KOD1	GCF_000009965.1	NC_006624.1	512652	513488	+	arCOG10043	NA	Uncharacterized membrane protein	2.9e-116
Thermococcus-kodakarensis-KOD1	GCF_000009965.1	NC_006624.1	513717	514268	-	NA	NA	NA	NA
Thermococcus-kodakarensis-KOD1	GCF_000009965.1	NC_006624.1	514265	514465	-	arCOG14623	NA	Uncharacterized protein	1.6e-42
Thermococcus-kodakarensis-KOD1	GCF_000009965.1	NC_006624.1	514543	514848	-	arCOG10042	NA	Uncharacterized protein	2e-53
Thermococcus-kodakarensis-KOD1	GCF_000009965.1	NC_006624.1	514850	515539	-	arCOG05103	NA	Uncharacterized plasmid-associated protein	2.1e-72
Thermococcus-kodakarensis-KOD1	GCF_000009965.1	NC_006624.1	515550	516851	-	arCOG05104	NA	HerA-like family ATPase	5e-144
Thermococcus-kodakarensis-KOD1	GCF_000009965.1	NC_006624.1	517010	517810	-	arCOG07164	NA	Uncharacterized plasmid-associated protein	1.2e-78
Thermococcus-kodakarensis-KOD1	GCF_000009965.1	NC_006624.1	517812	518279	-	arCOG10430	NA	Uncharacterized plasmid-associated protein	9.3e-79
Thermococcus-kodakarensis-KOD1	GCF_000009965.1	NC_006624.1	518285	518767	-	arCOG05105	NA	Uncharacterized plasmid-associated protein	1.4e-55
Thermococcus-kodakarensis-KOD1	GCF_000009965.1	NC_006624.1	518779	519582	-	arCOG07165	NA	Uncharacterized plasmid-associated protein	6.8e-134
Thermococcus-kodakarensis-KOD1	GCF_000009965.1	NC_006624.1	519586	519816	-	arCOG07166	NA	Uncharacterized plasmid-associated membrane protein	9.8e-23
Thermococcus-kodakarensis-KOD1	GCF_000009965.1	NC_006624.1	519818	520153	-	arCOG07167	NA	Uncharacterized plasmid-associated membrane protein	5.7e-17
Thermococcus-kodakarensis-KOD1	GCF_000009965.1	NC_006624.1	520165	520686	-	arCOG05106	NA	Uncharacterized plasmid-associated membrane protein	1.2e-41
Thermococcus-kodakarensis-KOD1	GCF_000009965.1	NC_006624.1	520701	522839	-	arCOG05107	NA	Uncharacterized plasmid-associated membrane protein with two beta-stranded extracellular domains	8.1e-217
Thermococcus-kodakarensis-KOD1	GCF_000009965.1	NC_006624.1	522844	524730	-	arCOG06635	NA	Uncharacterized plasmid-associated membrane protein, contains PEGA domain	5.1e-209
Thermococcus-kodakarensis-KOD1	GCF_000009965.1	NC_006624.1	524735	525088	-	arCOG07168	NA	Uncharacterized plasmid-associated membrane protein	2.3e-58
Thermococcus-kodakarensis-KOD1	GCF_000009965.1	NC_006624.1	525085	525261	-	NA	NA	NA	NA
Thermococcus-kodakarensis-KOD1	GCF_000009965.1	NC_006624.1	525404	525580	-	arCOG14628	NA	Uncharacterized protein, plasmid associated	6.1e-42
Thermococcus-kodakarensis-KOD1	GCF_000009965.1	NC_006624.1	525589	525738	-	NA	NA	NA	NA
Thermococcus-kodakarensis-KOD1	GCF_000009965.1	NC_006624.1	525754	525894	-	NA	NA	NA	NA
Thermococcus-kodakarensis-KOD1	GCF_000009965.1	NC_006624.1	525891	526844	-	arCOG01244	NA	Integrase/Recombinase	3.3e-87
Thermococcus-kodakarensis-KOD1	GCF_000009965.1	NC_006624.1	527215	527475	+	arCOG04208	RPL43A	Ribosomal protein L37AE/L43A	3e-12
Thermococcus-kodakarensis-KOD1	GCF_000009965.1	NC_006624.1	527502	527651	+	arCOG04341	RPC12	DNA-directed RNA polymerase, subunit RPC12/RpoP (contains C4-type Zn-finger)	3.4e-7
Thermococcus-kodakarensis-KOD1	GCF_000009965.1	NC_006624.1	527705	528331	+	arCOG03247	IMP4	Predicted exosome subunit/U3 small nucleolar ribonucleoprotein (snoRNP) component, contains IMP4 domain	3.9e-41
Thermococcus-kodakarensis-KOD1	GCF_000009965.1	NC_006624.1	528380	528976	+	arCOG03099	MnhE	Multisubunit Na+/H+ antiporter, MnhE subunit	2.9e-32
Thermococcus-kodakarensis-KOD1	GCF_000009965.1	NC_006624.1	528952	529224	+	arCOG03120	MnhF	Multisubunit Na+/H+ antiporter, MnhF subunit	3e-26
Thermococcus-kodakarensis-KOD1	GCF_000009965.1	NC_006624.1	529221	529535	+	arCOG03083	MnhG	Multisubunit Na+/H+ antiporter, MnhG subunit	1.4e-42
Thermococcus-kodakarensis-KOD1	GCF_000009965.1	NC_006624.1	529516	529746	+	arCOG08614	NA	Predicted subunit of the Multisubunit Na+/H+ antiporter	7.1e-25
Thermococcus-kodakarensis-KOD1	GCF_000009965.1	NC_006624.1	529743	529988	+	arCOG03077	MnhB	Multisubunit Na+/H+ antiporter, MnhB subunit	1.8e-17
Thermococcus-kodakarensis-KOD1	GCF_000009965.1	NC_006624.1	529985	530392	+	arCOG03079	MnhB	Multisubunit Na+/H+ antiporter, MnhB subunit	1.1e-17
Thermococcus-kodakarensis-KOD1	GCF_000009965.1	NC_006624.1	530385	530675	+	arCOG03072	MnhC	Multisubunit Na+/H+ antiporter, MnhC subunit	4.8e-21
Thermococcus-kodakarensis-KOD1	GCF_000009965.1	NC_006624.1	530672	532153	+	arCOG01541	HyfB	Multisubunit Na+/H+ antiporter, MnhD subunit	2.2e-123
Thermococcus-kodakarensis-KOD1	GCF_000009965.1	NC_006624.1	532130	532537	-	arCOG00811	IlvH	Acetolactate synthase, small subunit	1.6e-09
Thermococcus-kodakarensis-KOD1	GCF_000009965.1	NC_006624.1	532622	533761	+	arCOG01953	KefB	Potassium-efflux system protein KefB	7.3e-52
Thermococcus-kodakarensis-KOD1	GCF_000009965.1	NC_006624.1	533826	534923	+	arCOG03832	NA	RecB family nuclease	1.4e-104
Thermococcus-kodakarensis-KOD1	GCF_000009965.1	NC_006624.1	534924	535361	-	arCOG02395	CheW	Chemotaxis signal transduction protein	1.5e-38
Thermococcus-kodakarensis-KOD1	GCF_000009965.1	NC_006624.1	535373	536689	-	arCOG02325	Tar	Methyl-accepting chemotaxis protein	1.1e-78
Thermococcus-kodakarensis-KOD1	GCF_000009965.1	NC_006624.1	537014	537853	+	arCOG04402	CheR	Methylase of chemotaxis methyl-accepting protein	2e-107
Thermococcus-kodakarensis-KOD1	GCF_000009965.1	NC_006624.1	537854	538216	+	arCOG02391	CheY	Rec domain	6.6e-27
Thermococcus-kodakarensis-KOD1	GCF_000009965.1	NC_006624.1	538237	539304	+	arCOG02382	CheB	Chemotaxis response regulator containing a CheY-like receiver domain and a methylesterase domain	1.2e-147
Thermococcus-kodakarensis-KOD1	GCF_000009965.1	NC_006624.1	539311	540957	+	arCOG04403	CheA	Chemotaxis protein histidine kinase or related kinase	2.5e-128
Thermococcus-kodakarensis-KOD1	GCF_000009965.1	NC_006624.1	540993	541688	+	arCOG04403	CheA	Chemotaxis protein histidine kinase or related kinase	2.3e-86
Thermococcus-kodakarensis-KOD1	GCF_000009965.1	NC_006624.1	541678	542301	+	arCOG02381	CheC	Chemotaxis protein CheC, phosphatase	7.6e-41
Thermococcus-kodakarensis-KOD1	GCF_000009965.1	NC_006624.1	542298	542921	+	arCOG02381	CheC	Chemotaxis protein CheC, phosphatase	8.9e-23
Thermococcus-kodakarensis-KOD1	GCF_000009965.1	NC_006624.1	542923	545166	+	arCOG02362	Tar	Methyl-accepting chemotaxis protein	6.9e-151
Thermococcus-kodakarensis-KOD1	GCF_000009965.1	NC_006624.1	545210	545695	+	arCOG02380	CheD	Chemotaxis protein; stimulates methylation of MCP protein	9.8e-44
Thermococcus-kodakarensis-KOD1	GCF_000009965.1	NC_006624.1	545713	546462	+	arCOG03831	NA	RecB family nuclease	6.8e-95
Thermococcus-kodakarensis-KOD1	GCF_000009965.1	NC_006624.1	546484	547509	+	arCOG02394	CheF	Component of chemotaxis system associated with archaellum, contains CheF-like and HTH domain	2.9e-51
Thermococcus-kodakarensis-KOD1	GCF_000009965.1	NC_006624.1	547518	547766	+	arCOG04414	Pcc1	Subunit of KEOPS complex (Cgi121BUD32KAE1)	2.1e-19
Thermococcus-kodakarensis-KOD1	GCF_000009965.1	NC_006624.1	547837	548190	+	arCOG01342	GimC	Prefoldin, chaperonin cofactor	5e-30
Thermococcus-kodakarensis-KOD1	GCF_000009965.1	NC_006624.1	548228	548560	+	arCOG05854	NA	Uncharacterized protein	6e-15
Thermococcus-kodakarensis-KOD1	GCF_000009965.1	NC_006624.1	548538	549521	+	arCOG01565	NrnA	nanoRNase/pAp phosphatase, hydrolyzes c-di-AMP and oligoRNAs	2e-119
Thermococcus-kodakarensis-KOD1	GCF_000009965.1	NC_006624.1	549522	549857	+	arCOG05853	NA	Uncharacterized protein	3.2e-45
Thermococcus-kodakarensis-KOD1	GCF_000009965.1	NC_006624.1	550087	551157	+	arCOG10065	NA	Uncharacterized protein	8e-207
Thermococcus-kodakarensis-KOD1	GCF_000009965.1	NC_006624.1	551283	552467	+	arCOG03827	NA	TPR repeats containing protein	3.2e-112
Thermococcus-kodakarensis-KOD1	GCF_000009965.1	NC_006624.1	552457	553050	+	arCOG04359	NA	Predicted RNA-binding protein containing a C-terminal EMAP domain	2.4e-67
Thermococcus-kodakarensis-KOD1	GCF_000009965.1	NC_006624.1	553164	553706	+	arCOG01103	NA	Ferritin-like domain	2.5e-56
Thermococcus-kodakarensis-KOD1	GCF_000009965.1	NC_006624.1	553752	554741	-	arCOG01622	MviM	Predicted dehydrogenase	7e-49
Thermococcus-kodakarensis-KOD1	GCF_000009965.1	NC_006624.1	554874	555683	+	arCOG00576	NA	Predicted divalent heavy-metal cations transporter	7.1e-58
Thermococcus-kodakarensis-KOD1	GCF_000009965.1	NC_006624.1	555790	556818	-	arCOG01227	FtsY	Signal recognition particle GTPase	5.6e-126
Thermococcus-kodakarensis-KOD1	GCF_000009965.1	NC_006624.1	556886	558139	-	arCOG00679	NA	Transposable element, IS605 OrfB family, contains RNAse H fold nuclease and Zn finger domains	2.3e-85
Thermococcus-kodakarensis-KOD1	GCF_000009965.1	NC_006624.1	558132	558761	-	arCOG03164	NA	Site-specific integrase-resolvase	3.4e-71
Thermococcus-kodakarensis-KOD1	GCF_000009965.1	NC_006624.1	558871	559284	-	arCOG07148	NA	Uncharacterized protein	1.4e-47
Thermococcus-kodakarensis-KOD1	GCF_000009965.1	NC_006624.1	559513	560805	+	arCOG00258	Med	Uncharacterized ABC-type transport system, periplasmic component/surface lipoprotein	3.4e-133
Thermococcus-kodakarensis-KOD1	GCF_000009965.1	NC_006624.1	560845	562371	+	arCOG00186	NA	ABC-type uncharacterized transport system, ATPase component	1.9e-205
Thermococcus-kodakarensis-KOD1	GCF_000009965.1	NC_006624.1	562368	563402	+	arCOG00260	NA	ABC-type uncharacterized transport system, permease component	1e-125
Thermococcus-kodakarensis-KOD1	GCF_000009965.1	NC_006624.1	563399	564310	+	arCOG00261	NA	Uncharacterized ABC-type transport system, permease component	1.3e-110
Thermococcus-kodakarensis-KOD1	GCF_000009965.1	NC_006624.1	564317	565318	-	arCOG01005	LraI	ABC-type metal ion transport system, periplasmic component/surface adhesin	4.1e-69
Thermococcus-kodakarensis-KOD1	GCF_000009965.1	NC_006624.1	565416	567548	+	arCOG07087	NA	Membrane associated metal dependent protease	2.5e-161
Thermococcus-kodakarensis-KOD1	GCF_000009965.1	NC_006624.1	567563	567859	-	arCOG05736	NA	Uncharacterized protein	8e-41
Thermococcus-kodakarensis-KOD1	GCF_000009965.1	NC_006624.1	567872	568519	-	arCOG00040	Hpt1	Hypoxanthine phosphoribosyltransferase	9e-54
Thermococcus-kodakarensis-KOD1	GCF_000009965.1	NC_006624.1	568739	570136	+	arCOG01340	NA	Acyl-CoA synthetase (NDP forming)	3.5e-155
Thermococcus-kodakarensis-KOD1	GCF_000009965.1	NC_006624.1	570179	570736	-	arCOG07081	NA	Uncharacterized protein	5.9e-33
Thermococcus-kodakarensis-KOD1	GCF_000009965.1	NC_006624.1	570869	570964	+	NA	NA	NA	NA
Thermococcus-kodakarensis-KOD1	GCF_000009965.1	NC_006624.1	571038	571745	+	arCOG01143	ApaH	Serine/threonine protein phosphatase PP2A family	4.5e-41
Thermococcus-kodakarensis-KOD1	GCF_000009965.1	NC_006624.1	571742	572077	-	arCOG02155	NA	Protein implicated in RNA metabolism, contains PRC-barrel domain	9.6e-19
Thermococcus-kodakarensis-KOD1	GCF_000009965.1	NC_006624.1	572156	574663	-	arCOG01308	Cdc48	ATPase of the AAA+ class , CDC48 family	0
Thermococcus-kodakarensis-KOD1	GCF_000009965.1	NC_006624.1	574660	575403	-	arCOG03142	NA	Nuclease of RNase H fold, RuvC/YqgF family	6.9e-61
Thermococcus-kodakarensis-KOD1	GCF_000009965.1	NC_006624.1	575497	576510	-	arCOG04142	DYS1	Deoxyhypusine synthase	9e-86
Thermococcus-kodakarensis-KOD1	GCF_000009965.1	NC_006624.1	576547	577593	-	arCOG01292	GltD	NADPH-dependent glutamate synthase beta chain or related oxidoreductase	1.8e-80
Thermococcus-kodakarensis-KOD1	GCF_000009965.1	NC_006624.1	577766	578572	+	arCOG01260	FabG	Short-chain alcohol dehydrogenase	5.3e-94
Thermococcus-kodakarensis-KOD1	GCF_000009965.1	NC_006624.1	578619	579032	+	arCOG02107	NA	Minimal nucleotidyltransferase	3.2e-48
Thermococcus-kodakarensis-KOD1	GCF_000009965.1	NC_006624.1	579532	580869	+	arCOG00945	AslB	Radical SAM superfamily enzyme	2.1e-71
Thermococcus-kodakarensis-KOD1	GCF_000009965.1	NC_006624.1	580862	582526	+	arCOG02841	MdlB	ABC-type multidrug transport system, ATPase and permease component	5e-82
Thermococcus-kodakarensis-KOD1	GCF_000009965.1	NC_006624.1	582580	583452	-	arCOG01331	HtpX	Zn-dependent protease with chaperone function	2.3e-101
Thermococcus-kodakarensis-KOD1	GCF_000009965.1	NC_006624.1	583589	585235	-	arCOG01257	GroEL	Chaperonin GroEL, HSP60 family	2.4e-217
Thermococcus-kodakarensis-KOD1	GCF_000009965.1	NC_006624.1	585412	586389	+	arCOG01185	Bud32	tRNA A-37 threonylcarbamoyl transferase component Bud32	3.2e-66
Thermococcus-kodakarensis-KOD1	GCF_000009965.1	NC_006624.1	586382	587107	-	arCOG08915	NA	Uncharacterized protein	2.4e-37
Thermococcus-kodakarensis-KOD1	GCF_000009965.1	NC_006624.1	587277	588224	+	NA	NA	NA	NA
Thermococcus-kodakarensis-KOD1	GCF_000009965.1	NC_006624.1	588227	589975	-	arCOG02895	MutS2	DNA structure-specific ATPase involved in suppression of recombination, MutS family	3.8e-193
Thermococcus-kodakarensis-KOD1	GCF_000009965.1	NC_006624.1	590036	591037	-	arCOG01755	LdhA	Lactate dehydrogenase or related 2-hydroxyacid dehydrogenase	1.4e-117
Thermococcus-kodakarensis-KOD1	GCF_000009965.1	NC_006624.1	591085	592275	-	arCOG10063	SdaC	Tryptophan/tyrosine permease family	3e-169
Thermococcus-kodakarensis-KOD1	GCF_000009965.1	NC_006624.1	592299	593198	+	arCOG04248	SIR2	NAD-dependent protein deacetylase, SIR2 family	1.9e-95
Thermococcus-kodakarensis-KOD1	GCF_000009965.1	NC_006624.1	593236	593964	+	arCOG02291	NA	HAD superfamily hydrolase	2.8e-69
Thermococcus-kodakarensis-KOD1	GCF_000009965.1	NC_006624.1	593921	594502	+	arCOG00398	NA	ASCH domain, predicted RNA-binding domain	3.1e-60
Thermococcus-kodakarensis-KOD1	GCF_000009965.1	NC_006624.1	594516	595172	+	arCOG03056	PgpB	Membrane-associated phospholipid phosphatase	1.9e-46
Thermococcus-kodakarensis-KOD1	GCF_000009965.1	NC_006624.1	595156	595617	+	arCOG01330	NA	Uncharacterized membrane protein	8.4e-48
Thermococcus-kodakarensis-KOD1	GCF_000009965.1	NC_006624.1	595617	597557	+	arCOG01491	FdhA	Anaerobic dehydrogenase	4.1e-164
Thermococcus-kodakarensis-KOD1	GCF_000009965.1	NC_006624.1	597527	598606	-	arCOG03803	NA	Membrane associated inactivated KaiC-like ATPase, DUF835 family	5.3e-109
Thermococcus-kodakarensis-KOD1	GCF_000009965.1	NC_006624.1	598702	599406	-	arCOG05876	NA	ABC-2 family transporter protein	6.8e-91
Thermococcus-kodakarensis-KOD1	GCF_000009965.1	NC_006624.1	599403	600104	-	arCOG05875	NA	ABC-type Na+ efflux pump, permease component	3.8e-84
Thermococcus-kodakarensis-KOD1	GCF_000009965.1	NC_006624.1	600101	600952	-	arCOG00194	CcmA	ABC-type multidrug transport system, ATPase component	1e-90
Thermococcus-kodakarensis-KOD1	GCF_000009965.1	NC_006624.1	601072	601398	+	arCOG01011	NA	CopG/MetJ, RHH domain containing DNA-binding protein, often an antitoxin in Type II toxin-antitoxin systems	1.1e-36
Thermococcus-kodakarensis-KOD1	GCF_000009965.1	NC_006624.1	601395	601835	+	arCOG02120	NA	PIN domain containing protein	1.6e-40
Thermococcus-kodakarensis-KOD1	GCF_000009965.1	NC_006624.1	601919	602578	-	arCOG02271	NA	Transcriptional regulator, contains HTH domain	4.4e-21
Thermococcus-kodakarensis-KOD1	GCF_000009965.1	NC_006624.1	602650	603972	-	arCOG00322	TldE	Inactivated Zn-dependent protease, component of TldD/TldE system	1.6e-105
Thermococcus-kodakarensis-KOD1	GCF_000009965.1	NC_006624.1	603983	605404	-	arCOG00321	TldD	Zn-dependent protease, component of TldD/TldE system	8.7e-132
Thermococcus-kodakarensis-KOD1	GCF_000009965.1	NC_006624.1	605537	605830	+	arCOG01084	MazG	Predicted pyrophosphatase	1.7e-19
Thermococcus-kodakarensis-KOD1	GCF_000009965.1	NC_006624.1	605863	606753	-	arCOG04073	NA	MinD superfamily P-loop ATPase containing an inserted ferredoxin domain	9.1e-98
Thermococcus-kodakarensis-KOD1	GCF_000009965.1	NC_006624.1	606753	607685	-	arCOG04073	NA	MinD superfamily P-loop ATPase containing an inserted ferredoxin domain	5.1e-82
Thermococcus-kodakarensis-KOD1	GCF_000009965.1	NC_006624.1	607685	608632	-	arCOG00953	NA	Homolog of Wybutosine (yW) biosynthesis enzyme, Fe-S oxidoreductase	5.6e-132
Thermococcus-kodakarensis-KOD1	GCF_000009965.1	NC_006624.1	608727	609356	+	arCOG01773	NA	SAM-dependent methyltransferase	1.1e-55
Thermococcus-kodakarensis-KOD1	GCF_000009965.1	NC_006624.1	609672	611207	+	arCOG01252	PutA	Lactaldehyde dehydrogenase, Succinate semialdehyde dehydrogenase, a-ketoglutarate semialdehyde dehydrogenase or other NAD-dependent aldehyde dehydrogenase	4.1e-130
Thermococcus-kodakarensis-KOD1	GCF_000009965.1	NC_006624.1	611297	612931	+	arCOG04233	FepB	ABC-type Fe3+-hydroxamate transport system, periplasmic component	9.1e-68
Thermococcus-kodakarensis-KOD1	GCF_000009965.1	NC_006624.1	612928	613875	+	arCOG01007	FepD	ABC-type Fe3+-siderophore transport system, permease component	2.9e-70
Thermococcus-kodakarensis-KOD1	GCF_000009965.1	NC_006624.1	613862	614623	+	arCOG00198	FepC	ABC-type cobalamin/Fe3+-siderophores transport system, ATPase component	9e-67
Thermococcus-kodakarensis-KOD1	GCF_000009965.1	NC_006624.1	614620	615381	+	arCOG01799	HisJ	ABC-type amino acid transport/signal transduction system, periplasmic component/domain	2e-105
Thermococcus-kodakarensis-KOD1	GCF_000009965.1	NC_006624.1	615386	616123	+	arCOG03216	NA	Uncharacterized protein, contains DUF4213 and DUF364 domains	4.3e-86
Thermococcus-kodakarensis-KOD1	GCF_000009965.1	NC_006624.1	616124	616633	-	arCOG00761	TsaA	tRNA (Thr-GGU) A37 N-methylase	1.6e-48
Thermococcus-kodakarensis-KOD1	GCF_000009965.1	NC_006624.1	616720	617382	+	arCOG00503	NA	Metal-dependent hydrolase of the beta-lactamase superfamily II	4.2e-52
Thermococcus-kodakarensis-KOD1	GCF_000009965.1	NC_006624.1	617437	617883	-	arCOG04938	NA	Uncharacterized membrane protein	2.3e-22
Thermococcus-kodakarensis-KOD1	GCF_000009965.1	NC_006624.1	617880	619898	-	arCOG00359	FeoB	Fe2+ transport system protein B	9.8e-214
Thermococcus-kodakarensis-KOD1	GCF_000009965.1	NC_006624.1	619895	620122	-	arCOG02102	FeoA	Fe2+ transport system protein A	3.3e-14
Thermococcus-kodakarensis-KOD1	GCF_000009965.1	NC_006624.1	620123	620335	-	arCOG02102	FeoA	Fe2+ transport system protein A	4.3e-10
Thermococcus-kodakarensis-KOD1	GCF_000009965.1	NC_006624.1	620770	621588	+	arCOG00219	ModA	ABC-type molybdate transport system, periplasmic component	1.9e-40
Thermococcus-kodakarensis-KOD1	GCF_000009965.1	NC_006624.1	621576	622373	+	arCOG00164	CysU	ABC-type sulfate transport system, permease component	9.2e-66
Thermococcus-kodakarensis-KOD1	GCF_000009965.1	NC_006624.1	622354	623409	+	arCOG00175	MalK	ABC-type sugar transport system, ATPase component	3e-100
Thermococcus-kodakarensis-KOD1	GCF_000009965.1	NC_006624.1	623501	623902	+	arCOG01483	NadC	Nicotinate-nucleotide pyrophosphorylase	1.6e-34
Thermococcus-kodakarensis-KOD1	GCF_000009965.1	NC_006624.1	623821	624360	-	arCOG03698	NA	Transciptional regulator, contains HTH domain	2e-41
Thermococcus-kodakarensis-KOD1	GCF_000009965.1	NC_006624.1	624308	624739	-	arCOG03580	STE14	Putative protein-S-isoprenylcysteine methyltransferase	1.7e-19
Thermococcus-kodakarensis-KOD1	GCF_000009965.1	NC_006624.1	624742	625167	-	arCOG02737	NA	Predicted Fe-Mo cluster-binding protein, NifX family	1.8e-46
Thermococcus-kodakarensis-KOD1	GCF_000009965.1	NC_006624.1	625236	625898	+	arCOG02734	NA	Predicted Fe-Mo cluster-binding protein, NifX family	1.1e-40
Thermococcus-kodakarensis-KOD1	GCF_000009965.1	NC_006624.1	625932	626177	+	arCOG11082	NA	Uncharacterized membrane protein, a component of a putative secretion system	3.7e-06
Thermococcus-kodakarensis-KOD1	GCF_000009965.1	NC_006624.1	626209	626919	-	arCOG01463	NA	ABC-type multidrug transport system, permease component	3.9e-28
Thermococcus-kodakarensis-KOD1	GCF_000009965.1	NC_006624.1	626916	627860	-	arCOG00194	CcmA	ABC-type multidrug transport system, ATPase component	9e-79
Thermococcus-kodakarensis-KOD1	GCF_000009965.1	NC_006624.1	627839	628996	-	arCOG02491	NA	WD40 repeats containing protein	2.6e-72
Thermococcus-kodakarensis-KOD1	GCF_000009965.1	NC_006624.1	629068	629694	-	arCOG04347	NA	SAM-dependent methyltransferase	2.1e-27
Thermococcus-kodakarensis-KOD1	GCF_000009965.1	NC_006624.1	629691	631031	-	arCOG01715	SufB	Cysteine desulfurase activator SufB	3.6e-103
Thermococcus-kodakarensis-KOD1	GCF_000009965.1	NC_006624.1	631028	631768	-	arCOG04236	SufC	Cysteine desulfurase activator ATPase	2.7e-78
Thermococcus-kodakarensis-KOD1	GCF_000009965.1	NC_006624.1	631893	632357	+	arCOG02734	NA	Predicted Fe-Mo cluster-binding protein, NifX family	5.7e-39
Thermococcus-kodakarensis-KOD1	GCF_000009965.1	NC_006624.1	632437	632637	+	arCOG07152	NA	DNA-binding protein, potential antitoxin AbrB/MazE fold	1.8e-26
Thermococcus-kodakarensis-KOD1	GCF_000009965.1	NC_006624.1	632624	633106	+	arCOG00710	NA	PIN domain containing protein	1.5e-54
Thermococcus-kodakarensis-KOD1	GCF_000009965.1	NC_006624.1	633128	633940	+	arCOG00503	NA	Metal-dependent hydrolase of the beta-lactamase superfamily II	1.6e-39
Thermococcus-kodakarensis-KOD1	GCF_000009965.1	NC_006624.1	633980	634771	+	arCOG01260	FabG	Short-chain alcohol dehydrogenase	1.8e-90
Thermococcus-kodakarensis-KOD1	GCF_000009965.1	NC_006624.1	634822	635337	-	arCOG03805	NA	Membrane associated inactivated KaiC-like ATPase, DUF835 family	7.1e-47
Thermococcus-kodakarensis-KOD1	GCF_000009965.1	NC_006624.1	635369	635854	-	arCOG07120	NA	Uncharacterized membrane protein, associated with KaiC-like inactivated ATPase	3.4e-68
Thermococcus-kodakarensis-KOD1	GCF_000009965.1	NC_006624.1	636073	637101	+	arCOG04380	NA	Uncharacterized membrane protein	5.8e-130
Thermococcus-kodakarensis-KOD1	GCF_000009965.1	NC_006624.1	637150	637458	+	arCOG07121	NA	Ferredoxin fold protein from antibiotic biosynthesis monooxygenase family	2.5e-53
Thermococcus-kodakarensis-KOD1	GCF_000009965.1	NC_006624.1	637503	638069	+	arCOG02008	NA	Uncharacterized membrane protein, a putative transporter component	2.1e-39
Thermococcus-kodakarensis-KOD1	GCF_000009965.1	NC_006624.1	638141	638935	-	arCOG02177	NA	Uncharacterized membrane protein	3.1e-73
Thermococcus-kodakarensis-KOD1	GCF_000009965.1	NC_006624.1	639020	639658	+	arCOG05726	RhaA	L-rhamnose isomerase	1.4e-52
Thermococcus-kodakarensis-KOD1	GCF_000009965.1	NC_006624.1	639633	640403	-	arCOG02250	EcfT	Energy-coupling factor transporter transmembrane protein EcfT	2.2e-51
Thermococcus-kodakarensis-KOD1	GCF_000009965.1	NC_006624.1	640400	641188	-	arCOG00202	EcfA2	Energy-coupling factor transporter ATP-binding protein EcfA2	1e-71
Thermococcus-kodakarensis-KOD1	GCF_000009965.1	NC_006624.1	641211	641930	-	arCOG01940	BirA	Biotin-(acetyl-CoA carboxylase) ligase	1.5e-48
Thermococcus-kodakarensis-KOD1	GCF_000009965.1	NC_006624.1	641988	642497	+	arCOG02986	BioY	Biotin transporter BioY	4.1e-52
Thermococcus-kodakarensis-KOD1	GCF_000009965.1	NC_006624.1	642518	643105	-	arCOG01872	MobA	Molybdopterin-guanine dinucleotide biosynthesis protein A	1.7e-25
Thermococcus-kodakarensis-KOD1	GCF_000009965.1	NC_006624.1	643216	643677	+	arCOG05087	NA	Uncharacterized protein, DUF1931 family	9e-74
Thermococcus-kodakarensis-KOD1	GCF_000009965.1	NC_006624.1	643832	644485	+	arCOG04436	NA	Uncharacterized membrane protein	9.5e-66
Thermococcus-kodakarensis-KOD1	GCF_000009965.1	NC_006624.1	644605	646503	-	arCOG01646	DAP2	Dipeptidyl aminopeptidase/acylaminoacyl-peptidase	9.6e-116
Thermococcus-kodakarensis-KOD1	GCF_000009965.1	NC_006624.1	646617	647540	+	arCOG10652	NA	Uncharacterized protein	1.2e-140
Thermococcus-kodakarensis-KOD1	GCF_000009965.1	NC_006624.1	647589	650024	+	arCOG01951	TmcA	tRNA(Met) C34 N-acetyltransferase TmcA	3.3e-258
Thermococcus-kodakarensis-KOD1	GCF_000009965.1	NC_006624.1	650094	650591	+	arCOG02408	NA	Uncharacterized NYN domain containing protein, LabA family	1.8e-40
Thermococcus-kodakarensis-KOD1	GCF_000009965.1	NC_006624.1	650594	651094	+	arCOG02408	NA	Uncharacterized NYN domain containing protein, LabA family	4.2e-58
Thermococcus-kodakarensis-KOD1	GCF_000009965.1	NC_006624.1	651205	652347	+	arCOG00226	TbpA	ABC-type thiamine transport system, periplasmic component	4.4e-102
Thermococcus-kodakarensis-KOD1	GCF_000009965.1	NC_006624.1	652350	653555	-	arCOG00695	SsnA	Cytosine deaminase or related metal-dependent hydrolase	1.9e-115
Thermococcus-kodakarensis-KOD1	GCF_000009965.1	NC_006624.1	653791	655086	+	arCOG00407	AsnS	Aspartyl/asparaginyl-tRNA synthetase	1.3e-195
Thermococcus-kodakarensis-KOD1	GCF_000009965.1	NC_006624.1	655944	657686	-	arCOG00989	Tgt	Queuine/archaeosine tRNA-ribosyltransferase	1.1e-165
Thermococcus-kodakarensis-KOD1	GCF_000009965.1	NC_006624.1	657729	658643	-	arCOG02267	PitA	Phosphate/sulphate permease	5.4e-54
Thermococcus-kodakarensis-KOD1	GCF_000009965.1	NC_006624.1	658780	659832	-	arCOG01389	NA	Glycosyl transferase family 2	3.4e-53
Thermococcus-kodakarensis-KOD1	GCF_000009965.1	NC_006624.1	659857	660162	-	arCOG03647	NA	Uncharacterized protein	8.2e-40
Thermococcus-kodakarensis-KOD1	GCF_000009965.1	NC_006624.1	660253	664425	+	arCOG00557	Lhr	Lhr-like helicase with C-terminal Zn finger domain	0
Thermococcus-kodakarensis-KOD1	GCF_000009965.1	NC_006624.1	664589	665593	+	arCOG00493	GapA	Glyceraldehyde-3-phosphate dehydrogenase/erythrose-4-phosphate dehydrogenase	2.1e-113
Thermococcus-kodakarensis-KOD1	GCF_000009965.1	NC_006624.1	665634	666002	+	arCOG10086	NA	Uncharacterized protein	2.8e-60
Thermococcus-kodakarensis-KOD1	GCF_000009965.1	NC_006624.1	666106	666342	+	arCOG07509	NA	Uncharacterized protein	1.4e-25
Thermococcus-kodakarensis-KOD1	GCF_000009965.1	NC_006624.1	666339	666623	-	arCOG04058	NA	Uncharacterized protein YggU, DUF167 family	1.8e-34
Thermococcus-kodakarensis-KOD1	GCF_000009965.1	NC_006624.1	666625	667131	-	arCOG05760	NA	RNA-binding protein, associated with RNAse of E/G family	3.1e-72
Thermococcus-kodakarensis-KOD1	GCF_000009965.1	NC_006624.1	667225	667722	-	arCOG00002	NA	Transcriptional regulator, PadR family	1.5e-17
Thermococcus-kodakarensis-KOD1	GCF_000009965.1	NC_006624.1	667843	669495	+	arCOG07272	SlaB	S-layer protein SlaB	1.6e-167
Thermococcus-kodakarensis-KOD1	GCF_000009965.1	NC_006624.1	669742	671925	+	arCOG02175	NA	Predicted transporter of the RND superfamily	1e-216
Thermococcus-kodakarensis-KOD1	GCF_000009965.1	NC_006624.1	672046	673992	+	arCOG03235	NA	Predicted ATP-dependent endonuclease of the OLD family	1.3e-100
Thermococcus-kodakarensis-KOD1	GCF_000009965.1	NC_006624.1	674040	674918	+	arCOG04756	NA	Predicted permease	4.6e-68
Thermococcus-kodakarensis-KOD1	GCF_000009965.1	NC_006624.1	674964	675977	+	arCOG01518	FrvX	Peptidase M42 family protein	8.2e-63
Thermococcus-kodakarensis-KOD1	GCF_000009965.1	NC_006624.1	676021	677301	+	arCOG03166	NA	AAA+ superfamily ATPase fused to HTH and RecB nuclease domains	4.8e-41
Thermococcus-kodakarensis-KOD1	GCF_000009965.1	NC_006624.1	677309	678157	-	arCOG01241	XerC	XerD/XerC family integrase	2.1e-83
Thermococcus-kodakarensis-KOD1	GCF_000009965.1	NC_006624.1	678150	679061	-	arCOG00383	NA	TOPRIM domain containing protein, potential RNase M5, involed in 5S rRNA maturation	1.6e-112
Thermococcus-kodakarensis-KOD1	GCF_000009965.1	NC_006624.1	679107	679820	-	arCOG04115	SfsA	DNA-binding protein, stimulates sugar fermentation	9.2e-83
Thermococcus-kodakarensis-KOD1	GCF_000009965.1	NC_006624.1	679971	680477	+	arCOG06053	NA	Uncharacterized protein	1.4e-86
Thermococcus-kodakarensis-KOD1	GCF_000009965.1	NC_006624.1	680709	681761	+	arCOG01518	FrvX	Peptidase M42 family protein	1.5e-118
Thermococcus-kodakarensis-KOD1	GCF_000009965.1	NC_006624.1	681818	682213	+	arCOG07265	NA	START superfamily hydrophobic ligand binding protein	4.9e-14
Thermococcus-kodakarensis-KOD1	GCF_000009965.1	NC_006624.1	682453	682764	-	arCOG07132	NA	Uncharacterized membrane protein	1.3e-27
Thermococcus-kodakarensis-KOD1	GCF_000009965.1	NC_006624.1	682805	684718	+	arCOG00770	DinG	Rad3-related DNA helicase	7.6e-118
Thermococcus-kodakarensis-KOD1	GCF_000009965.1	NC_006624.1	684705	685067	-	arCOG07571	NA	Uncharacterized membrane protein	3.9e-20
Thermococcus-kodakarensis-KOD1	GCF_000009965.1	NC_006624.1	686260	686880	-	arCOG01768	GlpG	Membrane associated serine protease	2.4e-22
Thermococcus-kodakarensis-KOD1	GCF_000009965.1	NC_006624.1	686870	687640	-	arCOG01349	SuhB	Archaeal fructose-1,6-bisphosphatase or related enzyme of inositol monophosphatase family	2.7e-46
Thermococcus-kodakarensis-KOD1	GCF_000009965.1	NC_006624.1	687645	688454	-	arCOG02177	NA	Uncharacterized membrane protein	2.9e-83
Thermococcus-kodakarensis-KOD1	GCF_000009965.1	NC_006624.1	688544	689578	+	arCOG00982	GldA	Glycerol dehydrogenase or related enzyme	1.7e-122
Thermococcus-kodakarensis-KOD1	GCF_000009965.1	NC_006624.1	689602	690036	+	arCOG04477	NA	Predicted metal binding protein, contains two cysteine clusters	1e-44
Thermococcus-kodakarensis-KOD1	GCF_000009965.1	NC_006624.1	690067	690333	-	arCOG01665	RelE	Cytotoxic translational repressor of toxin-antitoxin stability system	7.5e-25
Thermococcus-kodakarensis-KOD1	GCF_000009965.1	NC_006624.1	690323	690508	-	arCOG10064	NA	Uncharacterized protein	5.5e-34
Thermococcus-kodakarensis-KOD1	GCF_000009965.1	NC_006624.1	690557	691360	-	arCOG04301	MptA	Fe(2+)-dependent GTP cyclohydrolase	4.6e-75
Thermococcus-kodakarensis-KOD1	GCF_000009965.1	NC_006624.1	691394	692827	-	arCOG05102	McrC	McrBC 5-methylcytosine restriction system component	4.9e-93
Thermococcus-kodakarensis-KOD1	GCF_000009965.1	NC_006624.1	692824	694926	-	arCOG03779	McrB	GTPase subunit of restriction endonuclease	3.5e-136
Thermococcus-kodakarensis-KOD1	GCF_000009965.1	NC_006624.1	694993	695412	-	arCOG03351	NA	DNA-binding protein containing C-terminal HTH domain of resolvase type	3.7e-48
Thermococcus-kodakarensis-KOD1	GCF_000009965.1	NC_006624.1	695417	696661	-	arCOG03198	NA	Uncharacterized protein with N-terminal Zn finger	1.3e-127
Thermococcus-kodakarensis-KOD1	GCF_000009965.1	NC_006624.1	696658	697815	-	arCOG04143	NA	DNA topoisomerase VI, subunit A	6.9e-117
Thermococcus-kodakarensis-KOD1	GCF_000009965.1	NC_006624.1	697808	699511	-	arCOG01165	NA	DNA topoisomerase VI, subunit B	2.3e-160
Thermococcus-kodakarensis-KOD1	GCF_000009965.1	NC_006624.1	699514	700281	-	arCOG04150	Krr1	rRNA processing protein Krr1/Pno1, contains KH domain	8.8e-47
Thermococcus-kodakarensis-KOD1	GCF_000009965.1	NC_006624.1	700235	701011	-	arCOG01180	RIO1	Serine/threonine protein kinase involved in cell cycle control	1e-83
Thermococcus-kodakarensis-KOD1	GCF_000009965.1	NC_006624.1	701044	701397	-	arCOG01179	InfA	Translation initiation factor 1 (IF-1)	3.6e-20
Thermococcus-kodakarensis-KOD1	GCF_000009965.1	NC_006624.1	701575	702366	+	arCOG00201	ZnuC	ABC-type Mn/Zn transport system, ATPase component	1.7e-77
Thermococcus-kodakarensis-KOD1	GCF_000009965.1	NC_006624.1	702363	703184	+	arCOG01006	ZnuB	ABC-type Mn2+/Zn2+ transport system, permease component	1.8e-62
Thermococcus-kodakarensis-KOD1	GCF_000009965.1	NC_006624.1	703189	703875	+	arCOG04121	RnhB	Ribonuclease HII	1.6e-55
Thermococcus-kodakarensis-KOD1	GCF_000009965.1	NC_006624.1	703844	705256	-	arCOG00561	NA	Predicted membrane-bound dolichyl-phosphate-mannose-protein mannosyltransferase	6.6e-155
Thermococcus-kodakarensis-KOD1	GCF_000009965.1	NC_006624.1	705316	706467	+	arCOG05015	NA	SAM-dependent methyltransferase	4.9e-145
Thermococcus-kodakarensis-KOD1	GCF_000009965.1	NC_006624.1	706462	706656	-	arCOG05824	TIP	Protein TIP, PCNA inhibitor	1.3e-25
Thermococcus-kodakarensis-KOD1	GCF_000009965.1	NC_006624.1	706755	708563	+	arCOG00057	GlmS	Glucosamine 6-phosphate synthetase	3.4e-205
Thermococcus-kodakarensis-KOD1	GCF_000009965.1	NC_006624.1	708574	711576	+	arCOG02044	AglB	Oligosaccharyltransferase membrane subunit	2.2e-156
Thermococcus-kodakarensis-KOD1	GCF_000009965.1	NC_006624.1	711707	712447	+	arCOG07143	NA	Uncharacterized protein	5.3e-63
Thermococcus-kodakarensis-KOD1	GCF_000009965.1	NC_006624.1	712452	713126	-	arCOG01046	Adk	Adenylate kinase or related kinase	3.5e-84
Thermococcus-kodakarensis-KOD1	GCF_000009965.1	NC_006624.1	713185	713640	+	arCOG03772	NA	Predicted DNA binding protein, Pae2254 family	4.7e-50
Thermococcus-kodakarensis-KOD1	GCF_000009965.1	NC_006624.1	713700	714962	-	arCOG00509	NorV	Flavorubredoxin	5.5e-116
Thermococcus-kodakarensis-KOD1	GCF_000009965.1	NC_006624.1	715031	715477	-	arCOG00310	Bcp	Peroxiredoxin	1e-17
Thermococcus-kodakarensis-KOD1	GCF_000009965.1	NC_006624.1	715550	716434	-	arCOG01599	PorB	Pyruvate:ferredoxin oxidoreductase or related 2-oxoacid:ferredoxin oxidoreductase, beta subunit	3.4e-98
Thermococcus-kodakarensis-KOD1	GCF_000009965.1	NC_006624.1	716431	718143	-	arCOG01606	PorA	Pyruvate:ferredoxin oxidoreductase or related 2-oxoacid:ferredoxin oxidoreductase, alpha subunit and gamma	1.4e-160
Thermococcus-kodakarensis-KOD1	GCF_000009965.1	NC_006624.1	718136	718255	-	NA	NA	NA	NA
Thermococcus-kodakarensis-KOD1	GCF_000009965.1	NC_006624.1	718330	719346	+	arCOG02815	NA	Conserved domain frequently associated with peptide methionine sulfoxide reductase	1.1e-111
Thermococcus-kodakarensis-KOD1	GCF_000009965.1	NC_006624.1	719514	719795	+	NA	NA	NA	NA
Thermococcus-kodakarensis-KOD1	GCF_000009965.1	NC_006624.1	719797	720588	-	arCOG07813	NA	LamG-like jellyroll fold domain	1.4e-5
Thermococcus-kodakarensis-KOD1	GCF_000009965.1	NC_006624.1	720696	721418	-	arCOG03805	NA	Membrane associated inactivated KaiC-like ATPase, DUF835 family	2.9e-33
Thermococcus-kodakarensis-KOD1	GCF_000009965.1	NC_006624.1	721493	721777	-	arCOG03805	NA	Membrane associated inactivated KaiC-like ATPase, DUF835 family	6.2e-4
Thermococcus-kodakarensis-KOD1	GCF_000009965.1	NC_006624.1	721847	722311	+	arCOG01102	NA	Ferritin-like domain	2.3e-14
Thermococcus-kodakarensis-KOD1	GCF_000009965.1	NC_006624.1	722351	722488	-	arCOG07495	NA	Predicted transcriptional regulator	5e-12
Thermococcus-kodakarensis-KOD1	GCF_000009965.1	NC_006624.1	722599	723123	+	arCOG01102	NA	Ferritin-like domain	3.6e-39
Thermococcus-kodakarensis-KOD1	GCF_000009965.1	NC_006624.1	723149	724321	-	arCOG00132	NA	MFS family permease	6.4e-84
Thermococcus-kodakarensis-KOD1	GCF_000009965.1	NC_006624.1	724426	725613	-	arCOG01070	HcaD	NAD(FAD)-dependent dehydrogenase	3.7e-95
Thermococcus-kodakarensis-KOD1	GCF_000009965.1	NC_006624.1	725711	726256	+	arCOG02008	NA	Uncharacterized membrane protein, a putative transporter component	1.2e-40
Thermococcus-kodakarensis-KOD1	GCF_000009965.1	NC_006624.1	726465	726650	+	arCOG01171	KaiC	KaiC family ATPase implicated in signal transduction	3.8e-13
Thermococcus-kodakarensis-KOD1	GCF_000009965.1	NC_006624.1	726632	726790	+	arCOG00312	AhpC	AhpC/TSA family peroxiredoxin	7.3e-6
Thermococcus-kodakarensis-KOD1	GCF_000009965.1	NC_006624.1	726884	727798	+	arCOG07124	NA	Uncharacterized membrane protein	2.5e-181
Thermococcus-kodakarensis-KOD1	GCF_000009965.1	NC_006624.1	727893	729032	-	arCOG00132	NA	MFS family permease	3.1e-42
Thermococcus-kodakarensis-KOD1	GCF_000009965.1	NC_006624.1	729089	729667	-	arCOG01585	NA	DNA-binding transcriptional regulator, Lrp family	7.1e-54
Thermococcus-kodakarensis-KOD1	GCF_000009965.1	NC_006624.1	729851	730996	+	arCOG01597	PurK	Phosphoribosylaminoimidazole carboxylase (NCAIR synthetase)	6e-108
Thermococcus-kodakarensis-KOD1	GCF_000009965.1	NC_006624.1	730968	731492	+	arCOG02464	PurE	Phosphoribosylcarboxyaminoimidazole (NCAIR) mutase	1.9e-57
Thermococcus-kodakarensis-KOD1	GCF_000009965.1	NC_006624.1	731593	733992	+	arCOG01576	ZntA	Cation transport ATPase	1.4e-262
Thermococcus-kodakarensis-KOD1	GCF_000009965.1	NC_006624.1	734038	734343	+	arCOG01972	TrxA	Thiol-disulfide isomerase or thioredoxin	3.5e-18
Thermococcus-kodakarensis-KOD1	GCF_000009965.1	NC_006624.1	734356	734946	-	arCOG00288	NfnB	Nitroreductase	2.5e-50
Thermococcus-kodakarensis-KOD1	GCF_000009965.1	NC_006624.1	735072	735767	+	arCOG00288	NfnB	Nitroreductase	2.5e-52
Thermococcus-kodakarensis-KOD1	GCF_000009965.1	NC_006624.1	735769	735948	+	arCOG07114	NA	Uncharacterized membrane protein	3.6e-29
Thermococcus-kodakarensis-KOD1	GCF_000009965.1	NC_006624.1	735972	737153	-	arCOG02190	ACR3	Arsenite efflux pump ACR3 or related permease	1.3e-95
Thermococcus-kodakarensis-KOD1	GCF_000009965.1	NC_006624.1	737226	737690	+	arCOG04425	Wzb	Protein-tyrosine-phosphatase	2.7e-39
Thermococcus-kodakarensis-KOD1	GCF_000009965.1	NC_006624.1	737829	739694	-	arCOG00709	NA	Aldehyde:ferredoxin oxidoreductase	1.8e-263
Thermococcus-kodakarensis-KOD1	GCF_000009965.1	NC_006624.1	739694	740530	-	arCOG01619	ARA1	Aldo/keto reductase, related to diketogulonate reductase	1.6e-72
Thermococcus-kodakarensis-KOD1	GCF_000009965.1	NC_006624.1	740675	741301	+	arCOG01870	cbiZ	Adenosylcobinamide amidohydrolase	1.2e-63
Thermococcus-kodakarensis-KOD1	GCF_000009965.1	NC_006624.1	741345	741548	+	arCOG10653	NA	Uncharacterized protein	2.5e-41
Thermococcus-kodakarensis-KOD1	GCF_000009965.1	NC_006624.1	741532	741852	+	arCOG00730	NA	PIN domain containing protein	1.7e-16
Thermococcus-kodakarensis-KOD1	GCF_000009965.1	NC_006624.1	741936	742091	+	arCOG03886	NA	CopG/RHH family DNA-binding protein	9.8e-14
Thermococcus-kodakarensis-KOD1	GCF_000009965.1	NC_006624.1	742088	743383	+	arCOG00683	NA	Transposable element, IS605 OrfB family, contains RNAse H fold nuclease and Zn finger domains	1.6e-104
Thermococcus-kodakarensis-KOD1	GCF_000009965.1	NC_006624.1	743431	743616	+	arCOG00730	NA	PIN domain containing protein	1.7e-17
Thermococcus-kodakarensis-KOD1	GCF_000009965.1	NC_006624.1	743594	744601	-	arCOG04272	CobT	NaMN:DMB phosphoribosyltransferase	2.4e-123
Thermococcus-kodakarensis-KOD1	GCF_000009965.1	NC_006624.1	744657	745379	+	arCOG00954	MoaA	Molybdenum cofactor biosynthesis enzyme	1.2e-59
Thermococcus-kodakarensis-KOD1	GCF_000009965.1	NC_006624.1	745382	746833	+	arCOG00105	CobQ	Cobyric acid synthase	1.2e-154
Thermococcus-kodakarensis-KOD1	GCF_000009965.1	NC_006624.1	746830	747768	-	arCOG06885	NA	Predicted nuclease of the RecB family	5.2e-98
Thermococcus-kodakarensis-KOD1	GCF_000009965.1	NC_006624.1	747773	748348	-	arCOG01871	NA	GTP:adenosylcobinamide-phosphate guanylyltransferase	3.4e-50
Thermococcus-kodakarensis-KOD1	GCF_000009965.1	NC_006624.1	748345	749040	-	arCOG04338	CobS	Cobalamin-5-phosphate synthase	1e-70
Thermococcus-kodakarensis-KOD1	GCF_000009965.1	NC_006624.1	749037	749450	-	arCOG01869	PgpA	Phosphatidylglycerophosphatase A fused to adenosylcobinamide amidohydrolase, CbiZ	2e-61
Thermococcus-kodakarensis-KOD1	GCF_000009965.1	NC_006624.1	749447	749884	-	arCOG02121	NA	PIN domain containing protein	3.2e-43
Thermococcus-kodakarensis-KOD1	GCF_000009965.1	NC_006624.1	749885	750118	-	arCOG10038	AbrB	AbrB family transcriptional regulator, antitoxin component of toxin-antitoxin system	1.3e-32
Thermococcus-kodakarensis-KOD1	GCF_000009965.1	NC_006624.1	750215	750796	-	arCOG00036	Dph6	Diphthamide synthase (EF-2-diphthine--ammonia ligase)	2.6e-53
Thermococcus-kodakarensis-KOD1	GCF_000009965.1	NC_006624.1	750793	751041	-	arCOG04457	NA	Zn finger protein, C2C2 type	8.5e-37
Thermococcus-kodakarensis-KOD1	GCF_000009965.1	NC_006624.1	751137	752021	+	arCOG04274	CbiB	Cobalamin biosynthesis protein CobD/CbiB	8.5e-86
Thermococcus-kodakarensis-KOD1	GCF_000009965.1	NC_006624.1	752006	752974	+	arCOG04273	HisC	Histidinol-phosphate/aromatic aminotransferase or cobyric acid decarboxylase	7.1e-77
Thermococcus-kodakarensis-KOD1	GCF_000009965.1	NC_006624.1	753062	754117	+	arCOG04233	FepB	ABC-type Fe3+-hydroxamate transport system, periplasmic component	3.1e-92
Thermococcus-kodakarensis-KOD1	GCF_000009965.1	NC_006624.1	754173	755408	-	arCOG01696	ApgM	2,3-bisphosphoglycerate-independent phosphoglycerate mutase	4.2e-140
Thermococcus-kodakarensis-KOD1	GCF_000009965.1	NC_006624.1	755509	756438	+	arCOG02881	ECM27	Ca2+/Na+ antiporter	2.3e-63
Thermococcus-kodakarensis-KOD1	GCF_000009965.1	NC_006624.1	756484	756975	+	arCOG00419	Hit	HIT family hydrolase	2e-62
Thermococcus-kodakarensis-KOD1	GCF_000009965.1	NC_006624.1	756965	757636	-	arCOG07265	NA	START superfamily hydrophobic ligand binding protein	1e-53
Thermococcus-kodakarensis-KOD1	GCF_000009965.1	NC_006624.1	757719	758456	-	arCOG01883	THY1	Thymidylate synthase	1.5e-84
Thermococcus-kodakarensis-KOD1	GCF_000009965.1	NC_006624.1	758705	759652	+	arCOG00912	ArgF	Ornithine carbamoyltransferase	7.6e-123
Thermococcus-kodakarensis-KOD1	GCF_000009965.1	NC_006624.1	759769	760698	+	arCOG00973	RsmB	16S rRNA C967 or C1407 C5-methylase, RsmB/RsmF family	4.2e-78
Thermococcus-kodakarensis-KOD1	GCF_000009965.1	NC_006624.1	760695	761678	-	arCOG05878	NA	Uncharacterized protein	2.3e-132
Thermococcus-kodakarensis-KOD1	GCF_000009965.1	NC_006624.1	761678	762244	-	arCOG01142	CpdA	3',5'-cyclic AMP phosphodiesterase CpdA	1.5e-70
Thermococcus-kodakarensis-KOD1	GCF_000009965.1	NC_006624.1	762334	763425	+	arCOG00243	LYS9	Saccharopine dehydrogenase or related enzyme	1.4e-133
Thermococcus-kodakarensis-KOD1	GCF_000009965.1	NC_006624.1	763403	764065	+	arCOG04122	Emg1	rRNA pseudouridine-1189 N-methylase Emg1, Nep1/Mra1 family	1.6e-76
Thermococcus-kodakarensis-KOD1	GCF_000009965.1	NC_006624.1	764191	765573	+	arCOG03819	NA	Uncharacterized membrane protein	2.3e-138
Thermococcus-kodakarensis-KOD1	GCF_000009965.1	NC_006624.1	765644	766054	+	arCOG04277	Efp	Translation elongation factor P (EF-P)/translation initiation factor 5A (eIF-5A)	3e-26
Thermococcus-kodakarensis-KOD1	GCF_000009965.1	NC_006624.1	766145	766690	+	arCOG05882	NA	UspA family protein	4e-65
Thermococcus-kodakarensis-KOD1	GCF_000009965.1	NC_006624.1	766701	767981	+	arCOG00238	ArsB	Na+/H+ antiporter NhaD or related arsenite permease	2.2e-103
Thermococcus-kodakarensis-KOD1	GCF_000009965.1	NC_006624.1	767992	768441	+	arCOG02053	UspA	Nucleotide-binding protein, UspA family	1.6e-26
Thermococcus-kodakarensis-KOD1	GCF_000009965.1	NC_006624.1	768484	769350	+	arCOG01700	SpeB	Arginase family enzyme	2e-78
Thermococcus-kodakarensis-KOD1	GCF_000009965.1	NC_006624.1	769475	769969	+	arCOG05097	NA	CBS domain	1.7e-51
Thermococcus-kodakarensis-KOD1	GCF_000009965.1	NC_006624.1	769957	771276	+	arCOG01954	KefB	Kef-type K+ transport system, membrane component	6.4e-176
Thermococcus-kodakarensis-KOD1	GCF_000009965.1	NC_006624.1	771290	771814	-	arCOG05811	NA	Uncharacterized protein	5.1e-54
Thermococcus-kodakarensis-KOD1	GCF_000009965.1	NC_006624.1	771827	773548	+	arCOG02569	EriC	Chloride channel protein EriC	7.9e-188
Thermococcus-kodakarensis-KOD1	GCF_000009965.1	NC_006624.1	773559	774824	+	arCOG04881	NA	Endonuclease Q, PHP family phosphoesterase with a Zn ribbon	5.2e-166
Thermococcus-kodakarensis-KOD1	GCF_000009965.1	NC_006624.1	774854	775096	+	arCOG00812	AbrB	AbrB family transcriptional regulator	1.3e-18
Thermococcus-kodakarensis-KOD1	GCF_000009965.1	NC_006624.1	775093	775518	+	arCOG02120	NA	PIN domain containing protein	5.6e-35
Thermococcus-kodakarensis-KOD1	GCF_000009965.1	NC_006624.1	775500	776429	+	arCOG00638	ThiL	Thiamine monophosphate kinase	1.2e-66
Thermococcus-kodakarensis-KOD1	GCF_000009965.1	NC_006624.1	776487	777650	+	arCOG01403	AglL	Glycosyltransferase	4.9e-88
Thermococcus-kodakarensis-KOD1	GCF_000009965.1	NC_006624.1	777625	778353	+	arCOG02876	CDA1	Peptidoglycan/xylan/chitin deacetylase, PgdA/CDA1 family	3.5e-76
Thermococcus-kodakarensis-KOD1	GCF_000009965.1	NC_006624.1	778369	779418	+	arCOG00946	PflA	Pyruvate-formate lyase-activating enzyme	6.7e-118
Thermococcus-kodakarensis-KOD1	GCF_000009965.1	NC_006624.1	779421	780254	+	arCOG05037	NA	Uncharacterized protein	5.9e-73
Thermococcus-kodakarensis-KOD1	GCF_000009965.1	NC_006624.1	780445	782283	+	arCOG03418	NA	S-layer-like protein	1.1e-123
Thermococcus-kodakarensis-KOD1	GCF_000009965.1	NC_006624.1	782336	783115	+	arCOG05780	NA	Uncharacterized protein	1.6e-74
Thermococcus-kodakarensis-KOD1	GCF_000009965.1	NC_006624.1	783105	784850	-	arCOG01359	NA	Radical SAM superfamily enzyme	9.9e-211
Thermococcus-kodakarensis-KOD1	GCF_000009965.1	NC_006624.1	784911	785417	+	arCOG01104	NA	Ferritin-like domain	2.1e-25
Thermococcus-kodakarensis-KOD1	GCF_000009965.1	NC_006624.1	785389	786228	-	arCOG04131	RsmA	16S rRNA A1518 and A1519 N6-dimethyltransferase RsmA/KsgA/DIM1	4.1e-75
Thermococcus-kodakarensis-KOD1	GCF_000009965.1	NC_006624.1	786225	786845	-	arCOG04130	NA	Predicted RNA-binding protein	4.2e-66
Thermococcus-kodakarensis-KOD1	GCF_000009965.1	NC_006624.1	786934	787281	-	arCOG01016	Rpo4	DNA-directed RNA polymerase, subunit Rpo4/RpoF	5.9e-11
Thermococcus-kodakarensis-KOD1	GCF_000009965.1	NC_006624.1	787284	787580	-	arCOG04129	RPL21A	Ribosomal protein L21E	1.1e-37
Thermococcus-kodakarensis-KOD1	GCF_000009965.1	NC_006624.1	787750	788931	-	arCOG01015	Pus10	tRNA U54 and U55 pseudouridine synthase Pus10	1.9e-109
Thermococcus-kodakarensis-KOD1	GCF_000009965.1	NC_006624.1	788976	789269	+	arCOG04479	NA	Transcriptional regulator containing an HTH domain fused to a Zn-ribbon	3.3e-35
Thermococcus-kodakarensis-KOD1	GCF_000009965.1	NC_006624.1	789318	789866	-	arCOG10054	NA	Uncharacterized protein	1e-70
Thermococcus-kodakarensis-KOD1	GCF_000009965.1	NC_006624.1	789853	790446	-	arCOG00929	Nfi	Deoxyinosine 3'endonuclease (endonuclease V)	1.6e-61
Thermococcus-kodakarensis-KOD1	GCF_000009965.1	NC_006624.1	790439	791059	-	arCOG04318	NA	Predicted RNA-binding protein of the translin family	3.4e-59
Thermococcus-kodakarensis-KOD1	GCF_000009965.1	NC_006624.1	791148	792470	+	arCOG01924	AnsB	L-asparaginase/archaeal Glu-tRNAGln amidotransferase subunit D	1.2e-136
Thermococcus-kodakarensis-KOD1	GCF_000009965.1	NC_006624.1	792470	792676	+	arCOG03880	NA	DNA-binding protein, potential antitoxin AbrB/MazE fold	6.7e-19
Thermococcus-kodakarensis-KOD1	GCF_000009965.1	NC_006624.1	792642	793115	+	arCOG00710	NA	PIN domain containing protein	4.1e-25
Thermococcus-kodakarensis-KOD1	GCF_000009965.1	NC_006624.1	793112	795001	+	arCOG01719	GatE	Archaeal Glu-tRNAGln amidotransferase subunit E (contains GAD domain)	1.5e-216
Thermococcus-kodakarensis-KOD1	GCF_000009965.1	NC_006624.1	795045	795545	+	arCOG10058	NA	Uncharacterized protein	4.1e-28
Thermococcus-kodakarensis-KOD1	GCF_000009965.1	NC_006624.1	795714	796226	+	arCOG10058	NA	Uncharacterized protein	2.1e-27
Thermococcus-kodakarensis-KOD1	GCF_000009965.1	NC_006624.1	796311	797537	-	arCOG04260	HMG1	Hydroxymethylglutaryl-CoA reductase	7.4e-138
Thermococcus-kodakarensis-KOD1	GCF_000009965.1	NC_006624.1	797553	798317	-	arCOG00589	FlhG	FleN family ATPase involved in pili biosynthesis	9e-68
Thermococcus-kodakarensis-KOD1	GCF_000009965.1	NC_006624.1	798483	799535	+	arCOG01459	Tdh	Threonine dehydrogenase or related Zn-dependent dehydrogenase	1.5e-94
Thermococcus-kodakarensis-KOD1	GCF_000009965.1	NC_006624.1	799611	799859	+	arCOG00722	NA	Predicted antitoxins containing the HTH domain	2.9e-13
Thermococcus-kodakarensis-KOD1	GCF_000009965.1	NC_006624.1	799843	800328	+	arCOG00717	NA	PIN domain containing protein	2.6e-51
Thermococcus-kodakarensis-KOD1	GCF_000009965.1	NC_006624.1	800516	800707	-	NA	NA	NA	NA
Thermococcus-kodakarensis-KOD1	GCF_000009965.1	NC_006624.1	800920	802425	+	arCOG00410	PheS	Phenylalanyl-tRNA synthetase alpha subunit	2.4e-147
Thermococcus-kodakarensis-KOD1	GCF_000009965.1	NC_006624.1	802437	802673	+	arCOG02270	NA	Predicted antitoxin component of toxin-antitoxin system, DUF2283 family	7.6e-09
Thermococcus-kodakarensis-KOD1	GCF_000009965.1	NC_006624.1	802673	802891	+	arCOG10213	NA	RHH/copG family antitoxin	9.2e-29
Thermococcus-kodakarensis-KOD1	GCF_000009965.1	NC_006624.1	802894	803298	+	arCOG02121	NA	PIN domain containing protein	1.9e-36
Thermococcus-kodakarensis-KOD1	GCF_000009965.1	NC_006624.1	803304	805028	+	arCOG00412	PheT	Phenylalanyl-tRNA synthetase beta subunit	1.2e-182
Thermococcus-kodakarensis-KOD1	GCF_000009965.1	NC_006624.1	805023	805181	-	NA	NA	NA	NA
Thermococcus-kodakarensis-KOD1	GCF_000009965.1	NC_006624.1	805266	806069	+	arCOG04449	TruA	Pseudouridylate synthase	1.6e-95
Thermococcus-kodakarensis-KOD1	GCF_000009965.1	NC_006624.1	806025	807416	-	arCOG00876	SSL2	DNA or RNA helicase of superfamily II	1.1e-126
Thermococcus-kodakarensis-KOD1	GCF_000009965.1	NC_006624.1	807481	808746	+	arCOG01671	UbiD	3-polyprenyl-4-hydroxybenzoate decarboxylase or trans-anhydromevalonate decarboxylase	3.3e-141
Thermococcus-kodakarensis-KOD1	GCF_000009965.1	NC_006624.1	808747	809577	-	arCOG05734	NA	Uncharacterized protein	2.6e-87
Thermococcus-kodakarensis-KOD1	GCF_000009965.1	NC_006624.1	809673	810848	-	arCOG00684	NA	Transposable element, IS605 OrfB family, contains RNAse H fold nuclease and Zn finger domains	3.2e-138
Thermococcus-kodakarensis-KOD1	GCF_000009965.1	NC_006624.1	810848	811258	-	arCOG02759	RAYT	REP element-mobilizing transposase RayT	5.9e-41
Thermococcus-kodakarensis-KOD1	GCF_000009965.1	NC_006624.1	811392	811607	+	arCOG05722	NA	Sm superfamily RNA-binding protein	1.5e-13
Thermococcus-kodakarensis-KOD1	GCF_000009965.1	NC_006624.1	811618	812352	+	arCOG00532	MobB	Molybdopterin-guanine dinucleotide biosynthesis protein	2e-44
Thermococcus-kodakarensis-KOD1	GCF_000009965.1	NC_006624.1	812636	813649	+	arCOG01801	Imp	TRAP-type uncharacterized transport system, periplasmic component	1.7e-121
Thermococcus-kodakarensis-KOD1	GCF_000009965.1	NC_006624.1	813737	814114	+	arCOG02991	NA	Uncharacterized protein, DUF1850 family	1.3e-27
Thermococcus-kodakarensis-KOD1	GCF_000009965.1	NC_006624.1	814117	816420	+	arCOG01906	NA	TRAP-type uncharacterized transport system, fused permease component	1.5e-206
Thermococcus-kodakarensis-KOD1	GCF_000009965.1	NC_006624.1	816502	816651	+	arCOG10070	NA	Uncharacterized protein	1.1e-21
Thermococcus-kodakarensis-KOD1	GCF_000009965.1	NC_006624.1	816755	817729	+	arCOG01026	NA	Predicted sugar kinase	3.1e-73
Thermococcus-kodakarensis-KOD1	GCF_000009965.1	NC_006624.1	817729	818520	+	arCOG04144	NA	8-oxoguanine DNA glycosylase	3.1e-89
Thermococcus-kodakarensis-KOD1	GCF_000009965.1	NC_006624.1	818624	819469	+	arCOG02436	NosY	ABC-type transport system involved in multi-copper enzyme maturation, permease component	5.7e-35
Thermococcus-kodakarensis-KOD1	GCF_000009965.1	NC_006624.1	819479	820396	+	arCOG00194	CcmA	ABC-type multidrug transport system, ATPase component	2.9e-90
Thermococcus-kodakarensis-KOD1	GCF_000009965.1	NC_006624.1	820411	821142	-	arCOG01338	NA	Acyl-CoA synthetase, ATP-grasp containing subunit	6.4e-78
Thermococcus-kodakarensis-KOD1	GCF_000009965.1	NC_006624.1	821147	822571	-	arCOG01340	NA	Acyl-CoA synthetase (NDP forming)	7.6e-163
Thermococcus-kodakarensis-KOD1	GCF_000009965.1	NC_006624.1	822811	823515	-	arCOG04066	NA	Predicted nucleotidyltransferase	3.7e-96
Thermococcus-kodakarensis-KOD1	GCF_000009965.1	NC_006624.1	823600	824022	+	arCOG05517	SecB	Preprotein translocase subunit SecB	2e-26
Thermococcus-kodakarensis-KOD1	GCF_000009965.1	NC_006624.1	824016	825188	-	arCOG02733	NA	TPR repeats containing protein	9.1e-122
Thermococcus-kodakarensis-KOD1	GCF_000009965.1	NC_006624.1	825267	826286	-	arCOG01952	SUA5	tRNA A37 threonylcarbamoyladenosine synthetase subunit TsaC/SUA5/YrdC	8.1e-107
Thermococcus-kodakarensis-KOD1	GCF_000009965.1	NC_006624.1	826380	827402	-	arCOG01403	AglL	Glycosyltransferase	1.6e-84
Thermococcus-kodakarensis-KOD1	GCF_000009965.1	NC_006624.1	827436	828905	-	arCOG00071	AsnB	Asparagine synthase (glutamine-hydrolyzing)	5.9e-99
Thermococcus-kodakarensis-KOD1	GCF_000009965.1	NC_006624.1	828986	829729	-	arCOG01225	NA	GTPase SAR1 or related small G protein	5.9e-81
Thermococcus-kodakarensis-KOD1	GCF_000009965.1	NC_006624.1	829726	830463	-	arCOG00589	FlhG	FleN family ATPase involved in pili biosynthesis	2.5e-76
Thermococcus-kodakarensis-KOD1	GCF_000009965.1	NC_006624.1	830561	832369	+	arCOG04116	PinA	ATPase of PilT family involved in Holliday junction resolution	5.4e-220
Thermococcus-kodakarensis-KOD1	GCF_000009965.1	NC_006624.1	832470	833036	+	arCOG05007	Maf	Nucleotide-binding protein implicated in inhibition of septum formation	4.6e-78
Thermococcus-kodakarensis-KOD1	GCF_000009965.1	NC_006624.1	836011	837258	-	arCOG00666	GCD1	N-acetylglucosamine-1-phosphate uridyltransferase	2.8e-117
Thermococcus-kodakarensis-KOD1	GCF_000009965.1	NC_006624.1	837336	837602	-	arCOG04939	NA	Transcriptional regulator, contains wHTH domain	2.3e-25
Thermococcus-kodakarensis-KOD1	GCF_000009965.1	NC_006624.1	837648	839630	-	arCOG00359	FeoB	Fe2+ transport system protein B	8.2e-214
Thermococcus-kodakarensis-KOD1	GCF_000009965.1	NC_006624.1	839650	839883	-	arCOG02102	FeoA	Fe2+ transport system protein A	5.4e-15
Thermococcus-kodakarensis-KOD1	GCF_000009965.1	NC_006624.1	840107	840472	+	arCOG04344	NA	Tic20 family membrane protein possibly involved in protein translocation	2.7e-52
Thermococcus-kodakarensis-KOD1	GCF_000009965.1	NC_006624.1	840504	841322	+	arCOG00044	TilS	tRNA(Ile)-lysidine synthase TilS/MesJ	1.6e-103
Thermococcus-kodakarensis-KOD1	GCF_000009965.1	NC_006624.1	841294	842289	+	arCOG00636	HypE	Hydrogenase maturation factor	3.1e-87
Thermococcus-kodakarensis-KOD1	GCF_000009965.1	NC_006624.1	842315	842629	+	arCOG01195	NA	Minimal nucleotidyltransferase	1.3e-12
Thermococcus-kodakarensis-KOD1	GCF_000009965.1	NC_006624.1	842626	843000	+	arCOG01191	NA	HEPN domain containing protein	5.4e-6
Thermococcus-kodakarensis-KOD1	GCF_000009965.1	NC_006624.1	842987	844060	-	arCOG01741	PelA	Release factor eRF1	1.3e-95
Thermococcus-kodakarensis-KOD1	GCF_000009965.1	NC_006624.1	844072	844332	-	arCOG01663	RelE	Cytotoxic translational repressor of toxin-antitoxin stability system	4.6e-26
Thermococcus-kodakarensis-KOD1	GCF_000009965.1	NC_006624.1	844322	844519	-	arCOG10057	NA	Uncharacterized protein	3e-38
Thermococcus-kodakarensis-KOD1	GCF_000009965.1	NC_006624.1	844599	845645	-	arCOG01000	PepP	Xaa-Pro aminopeptidase	4.9e-122
Thermococcus-kodakarensis-KOD1	GCF_000009965.1	NC_006624.1	845736	846389	+	arCOG02295	NA	HAD superfamily hydrolase	8e-48
Thermococcus-kodakarensis-KOD1	GCF_000009965.1	NC_006624.1	846424	846729	+	arCOG04304	NA	Ribosomal protein L35AE/L33A	4.4e-16
Thermococcus-kodakarensis-KOD1	GCF_000009965.1	NC_006624.1	846775	847905	+	arCOG01219	TRM1	N2,N2-dimethylguanosine tRNA methyltransferase	5.7e-101
Thermococcus-kodakarensis-KOD1	GCF_000009965.1	NC_006624.1	847898	848992	+	arCOG01096	CCC1	Predicted Fe2+/Mn2+ transporter, VIT1/CCC1 family	9.5e-125
Thermococcus-kodakarensis-KOD1	GCF_000009965.1	NC_006624.1	848989	849396	-	arCOG00726	NA	PIN domain containing protein, often a toxin of type II toxin-antitoxin systems	7.5e-26
Thermococcus-kodakarensis-KOD1	GCF_000009965.1	NC_006624.1	849377	849598	-	arCOG02217	NA	RHH/CopG DNA binding protein	4.5e-25
Thermococcus-kodakarensis-KOD1	GCF_000009965.1	NC_006624.1	849671	851038	-	arCOG01731	NorM	Na+-driven multidrug efflux pump	4.7e-127
Thermococcus-kodakarensis-KOD1	GCF_000009965.1	NC_006624.1	851136	851327	-	arCOG04126	RPL37A	Ribosomal protein L37E	7.7e-20
Thermococcus-kodakarensis-KOD1	GCF_000009965.1	NC_006624.1	851348	851578	-	arCOG00998	LSM1	Small nuclear ribonucleoprotein (snRNP) homolog	4.2e-21
Thermococcus-kodakarensis-KOD1	GCF_000009965.1	NC_006624.1	851740	854037	+	arCOG02948	AmyA	Glycosidase	1e-176
Thermococcus-kodakarensis-KOD1	GCF_000009965.1	NC_006624.1	854131	855843	+	arCOG00405	GRS1	Glycyl-tRNA synthetase (class II)	1.3e-205
Thermococcus-kodakarensis-KOD1	GCF_000009965.1	NC_006624.1	855890	856654	+	arCOG02050	NA	Sulfite exporter, TauE/SafE family	5.2e-81
Thermococcus-kodakarensis-KOD1	GCF_000009965.1	NC_006624.1	856639	857151	-	arCOG10087	NA	Uncharacterized membrane protein	2.9e-78
Thermococcus-kodakarensis-KOD1	GCF_000009965.1	NC_006624.1	857234	858229	+	arCOG00047	Trm11	tRNA G10 N-methylase Trm11	4.3e-66
Thermococcus-kodakarensis-KOD1	GCF_000009965.1	NC_006624.1	858631	858936	+	arCOG10113	NA	Uncharacterized protein	3.9e-5
Thermococcus-kodakarensis-KOD1	GCF_000009965.1	NC_006624.1	859179	860342	+	NA	NA	NA	NA
Thermococcus-kodakarensis-KOD1	GCF_000009965.1	NC_006624.1	860406	861086	-	arCOG01254	AlaX	Ser-tRNA(Ala) deacylase AlaX (editing enzyme)	2.4e-45
Thermococcus-kodakarensis-KOD1	GCF_000009965.1	NC_006624.1	861135	862532	-	arCOG08609	NA	Uncharacterized protein	1.1e-141
Thermococcus-kodakarensis-KOD1	GCF_000009965.1	NC_006624.1	862731	864023	-	arCOG04335	GltP	Na+/H+-dicarboxylate symporter	1.5e-156
Thermococcus-kodakarensis-KOD1	GCF_000009965.1	NC_006624.1	864123	864821	-	arCOG01940	BirA	Biotin-(acetyl-CoA carboxylase) ligase	6.9e-50
Thermococcus-kodakarensis-KOD1	GCF_000009965.1	NC_006624.1	864893	865456	+	NA	NA	NA	NA
Thermococcus-kodakarensis-KOD1	GCF_000009965.1	NC_006624.1	865491	866336	+	arCOG04044	NA	2-amino-3,7-dideoxy-D-threo-hept-6-ulosonic acid synthase, DhnA-aldolase family	6e-67
Thermococcus-kodakarensis-KOD1	GCF_000009965.1	NC_006624.1	866527	868314	+	arCOG02095	OadA1	Pyruvate/oxaloacetate carboxyltransferase	3.2e-257
Thermococcus-kodakarensis-KOD1	GCF_000009965.1	NC_006624.1	868484	870223	+	arCOG04286	CstA	Carbon starvation protein, predicted membrane protein	1.2e-212
Thermococcus-kodakarensis-KOD1	GCF_000009965.1	NC_006624.1	870264	870548	+	arCOG03655	NA	Uncharacterized protein	9.7e-24
Thermococcus-kodakarensis-KOD1	GCF_000009965.1	NC_006624.1	870560	870841	+	arCOG03655	NA	Uncharacterized protein	2.9e-17
Thermococcus-kodakarensis-KOD1	GCF_000009965.1	NC_006624.1	870852	871847	+	arCOG02849	ArsA	Oxyanion-translocating ATPase	2.3e-91
Thermococcus-kodakarensis-KOD1	GCF_000009965.1	NC_006624.1	871837	872121	+	arCOG01856	PaaD	Metal-sulfur cluster biosynthetic enzyme	4.6e-26
Thermococcus-kodakarensis-KOD1	GCF_000009965.1	NC_006624.1	872123	872776	+	arCOG04222	NA	Uncharacterized protein	1.9e-86
Thermococcus-kodakarensis-KOD1	GCF_000009965.1	NC_006624.1	872843	873118	+	arCOG00812	AbrB	AbrB family transcriptional regulator	4.5e-15
Thermococcus-kodakarensis-KOD1	GCF_000009965.1	NC_006624.1	873115	873522	+	arCOG00713	NA	PIN domain containing protein	1.9e-42
Thermococcus-kodakarensis-KOD1	GCF_000009965.1	NC_006624.1	873525	874307	+	arCOG01650	PldB	Lysophospholipase, alpha-beta hydrolase superfamily	5.5e-87
Thermococcus-kodakarensis-KOD1	GCF_000009965.1	NC_006624.1	874717	874941	+	NA	NA	NA	NA
Thermococcus-kodakarensis-KOD1	GCF_000009965.1	NC_006624.1	875044	875841	+	arCOG10088	NA	Predicted Zn-dependent protease YjaZ, DUF2268 family	1e-135
Thermococcus-kodakarensis-KOD1	GCF_000009965.1	NC_006624.1	875838	876857	-	arCOG04387	PurA	Adenylosuccinate synthase	1.4e-132
Thermococcus-kodakarensis-KOD1	GCF_000009965.1	NC_006624.1	876967	877236	+	arCOG07075	NA	Uncharacterized protein	1.2e-34
Thermococcus-kodakarensis-KOD1	GCF_000009965.1	NC_006624.1	877272	878198	+	arCOG01369	WcaG	Nucleoside-diphosphate-sugar epimerase	1.7e-101
Thermococcus-kodakarensis-KOD1	GCF_000009965.1	NC_006624.1	878210	878650	-	arCOG01341	GIM5	Predicted prefoldin, molecular chaperone implicated in de novo protein folding	1.7e-15
Thermococcus-kodakarensis-KOD1	GCF_000009965.1	NC_006624.1	878887	879183	+	NA	NA	NA	NA
Thermococcus-kodakarensis-KOD1	GCF_000009965.1	NC_006624.1	879212	880501	+	arCOG00131	NA	MFS family permease	7.4e-98
Thermococcus-kodakarensis-KOD1	GCF_000009965.1	NC_006624.1	880510	881652	+	arCOG00984	EutG	Alcohol dehydrogenase, class IV	1.3e-88
Thermococcus-kodakarensis-KOD1	GCF_000009965.1	NC_006624.1	881751	884237	+	arCOG03779	McrB	GTPase subunit of restriction endonuclease	3.8e-137
Thermococcus-kodakarensis-KOD1	GCF_000009965.1	NC_006624.1	884266	885669	+	arCOG05102	McrC	McrBC 5-methylcytosine restriction system component	5.8e-91
Thermococcus-kodakarensis-KOD1	GCF_000009965.1	NC_006624.1	885692	886528	-	arCOG00144	NA	MFS family permease	2.5e-54
Thermococcus-kodakarensis-KOD1	GCF_000009965.1	NC_006624.1	886565	887176	-	arCOG00144	NA	MFS family permease	6e-44
Thermococcus-kodakarensis-KOD1	GCF_000009965.1	NC_006624.1	887282	887485	+	arCOG10860	NA	DNA-binding protein, potential antitoxin AbrB/MazE fold	2.1e-35
Thermococcus-kodakarensis-KOD1	GCF_000009965.1	NC_006624.1	887469	887918	+	arCOG00711	NA	PIN domain containing protein	8.5e-50
Thermococcus-kodakarensis-KOD1	GCF_000009965.1	NC_006624.1	887922	890699	+	arCOG00557	Lhr	Lhr-like helicase with C-terminal Zn finger domain	0
Thermococcus-kodakarensis-KOD1	GCF_000009965.1	NC_006624.1	890971	891396	+	arCOG03804	NA	Membrane associated inactivated KaiC-like ATPase, DUF835 family	1.6e-12
Thermococcus-kodakarensis-KOD1	GCF_000009965.1	NC_006624.1	891438	895007	+	arCOG00371	Smc	Chromosome segregation ATPase	0
Thermococcus-kodakarensis-KOD1	GCF_000009965.1	NC_006624.1	895011	895676	+	arCOG02610	ScpA	Chromatin segregation and condensation protein Rec8/ScpA/Scc1, kleisin family	1.3e-53
Thermococcus-kodakarensis-KOD1	GCF_000009965.1	NC_006624.1	895673	896095	-	arCOG05748	NA	Uncharacterized protein	3e-56
Thermococcus-kodakarensis-KOD1	GCF_000009965.1	NC_006624.1	896223	896621	+	arCOG07940	NA	Uncharacterized membrane protein, virus associated	1.5e-37
Thermococcus-kodakarensis-KOD1	GCF_000009965.1	NC_006624.1	896624	899038	+	arCOG00872	MPH1	ERCC4-like helicase	5.7e-273
Thermococcus-kodakarensis-KOD1	GCF_000009965.1	NC_006624.1	899154	899993	-	arCOG04080	DppA	D-aminopeptidase	3.5e-116
Thermococcus-kodakarensis-KOD1	GCF_000009965.1	NC_006624.1	900144	900383	+	arCOG07136	NA	Uncharacterized protein	7.2e-25
Thermococcus-kodakarensis-KOD1	GCF_000009965.1	NC_006624.1	900409	901701	-	arCOG00226	TbpA	ABC-type thiamine transport system, periplasmic component	5.5e-5
Thermococcus-kodakarensis-KOD1	GCF_000009965.1	NC_006624.1	901694	902572	-	arCOG05060	NA	Uncharacterized protein	3.5e-73
Thermococcus-kodakarensis-KOD1	GCF_000009965.1	NC_006624.1	902698	903456	-	arCOG01085	PcrB	(S)-3-O-geranylgeranylglyceryl phosphate synthase, TIM-barrel fold	1.5e-87
Thermococcus-kodakarensis-KOD1	GCF_000009965.1	NC_006624.1	903459	903941	-	arCOG00730	NA	PIN domain containing protein	6.8e-21
Thermococcus-kodakarensis-KOD1	GCF_000009965.1	NC_006624.1	903910	904113	-	arCOG03880	NA	DNA-binding protein, potential antitoxin AbrB/MazE fold	5.3e-18
Thermococcus-kodakarensis-KOD1	GCF_000009965.1	NC_006624.1	904125	904553	-	arCOG00463	NA	Uri superfamily endonuclease	3.1e-42
Thermococcus-kodakarensis-KOD1	GCF_000009965.1	NC_006624.1	904617	905024	+	arCOG05763	NA	Uncharacterized protein	3.5e-50
Thermococcus-kodakarensis-KOD1	GCF_000009965.1	NC_006624.1	905112	906896	+	arCOG00187	Rli1	Translation initiation factor RLI1, contains Fe-S and AAA+ ATPase domains	5.8e-220
Thermococcus-kodakarensis-KOD1	GCF_000009965.1	NC_006624.1	906980	907972	+	arCOG00636	HypE	Hydrogenase maturation factor	4.6e-100
Thermococcus-kodakarensis-KOD1	GCF_000009965.1	NC_006624.1	907973	908371	-	arCOG01138	Rri1	Proteasome lid subunit RPN8/RPN11, contains Jab1/MPN domain metalloenzyme (JAMM) motif	1.3e-50
Thermococcus-kodakarensis-KOD1	GCF_000009965.1	NC_006624.1	908368	909240	-	arCOG05724	NA	RecB family restriction endonuclease, SeqA-like protein	6.9e-87
Thermococcus-kodakarensis-KOD1	GCF_000009965.1	NC_006624.1	909311	910114	+	arCOG03639	NA	Predicted glutamine amidotransferase	3e-60
Thermococcus-kodakarensis-KOD1	GCF_000009965.1	NC_006624.1	910098	910514	+	arCOG00606	NA	CBS domain	1.4e-20
Thermococcus-kodakarensis-KOD1	GCF_000009965.1	NC_006624.1	910514	912022	+	arCOG01153	CpdA	3',5'-cyclic AMP phosphodiesterase CpdA	1.5e-191
Thermococcus-kodakarensis-KOD1	GCF_000009965.1	NC_006624.1	912019	912891	-	arCOG01967	Pgk2	2-phosphoglycerate kinase	3e-96
Thermococcus-kodakarensis-KOD1	GCF_000009965.1	NC_006624.1	912888	914186	-	arCOG01230	NA	Cyclic 2, 3-diphosphoglycerate synthetase	4.8e-160
Thermococcus-kodakarensis-KOD1	GCF_000009965.1	NC_006624.1	914312	914491	+	arCOG02989	HHT1	Histones H3 and H4	2.5e-06
Thermococcus-kodakarensis-KOD1	GCF_000009965.1	NC_006624.1	914709	915119	+	arCOG00734	ArsR	Transcriptional regulator containing HTH domain, ArsR family	4.2e-14
Thermococcus-kodakarensis-KOD1	GCF_000009965.1	NC_006624.1	915116	916426	+	arCOG05822	NA	Uncharacterized membrane protein	1.5e-165
Thermococcus-kodakarensis-KOD1	GCF_000009965.1	NC_006624.1	916426	916518	+	NA	NA	NA	NA
Thermococcus-kodakarensis-KOD1	GCF_000009965.1	NC_006624.1	916602	917255	+	arCOG03825	NA	Uncharacterized protein	4.3e-72
Thermococcus-kodakarensis-KOD1	GCF_000009965.1	NC_006624.1	917346	918608	+	arCOG00135	NA	MFS family permease	3.7e-143
Thermococcus-kodakarensis-KOD1	GCF_000009965.1	NC_006624.1	918601	919116	-	arCOG00489	PduO	Cob(I)alamin adenosyltransferase	3.6e-51
Thermococcus-kodakarensis-KOD1	GCF_000009965.1	NC_006624.1	919250	923209	+	arCOG03256	NA	S-layer protein, contains zincin protease domain and Ig-fold domain	1.2e-202
Thermococcus-kodakarensis-KOD1	GCF_000009965.1	NC_006624.1	923224	924051	-	arCOG01125	GCD2	Translation initiation factor 2B subunit, eIF-2B alpha/beta/delta family	4.4e-88
Thermococcus-kodakarensis-KOD1	GCF_000009965.1	NC_006624.1	924061	924759	-	arCOG01171	KaiC	KaiC family ATPase implicated in signal transduction	1.2e-63
Thermococcus-kodakarensis-KOD1	GCF_000009965.1	NC_006624.1	924964	927189	+	arCOG00810	MetG	Methionyl-tRNA synthetase	9e-218
Thermococcus-kodakarensis-KOD1	GCF_000009965.1	NC_006624.1	927194	928156	-	arCOG00374	NA	Predicted membrane-associated or secreted trancriptional regulator	7.2e-53
Thermococcus-kodakarensis-KOD1	GCF_000009965.1	NC_006624.1	928202	929254	-	arCOG05807	NA	Surface protein	3.6e-54
Thermococcus-kodakarensis-KOD1	GCF_000009965.1	NC_006624.1	929369	929650	-	arCOG10039	NA	Uncharacterized protein	2.7e-53
Thermococcus-kodakarensis-KOD1	GCF_000009965.1	NC_006624.1	929686	930417	-	arCOG02050	NA	Sulfite exporter, TauE/SafE family	4.5e-54
Thermococcus-kodakarensis-KOD1	GCF_000009965.1	NC_006624.1	930425	930958	-	arCOG00826	WecD	Acetyltransferase (GNAT) family	2.8e-19
Thermococcus-kodakarensis-KOD1	GCF_000009965.1	NC_006624.1	931057	931521	+	arCOG00310	Bcp	Peroxiredoxin	2.1e-22
Thermococcus-kodakarensis-KOD1	GCF_000009965.1	NC_006624.1	931539	932015	+	arCOG01102	NA	Ferritin-like domain	2.2e-39
Thermococcus-kodakarensis-KOD1	GCF_000009965.1	NC_006624.1	932480	933031	+	arCOG01093	NA	Protein distantly related to bacterial ferritins	2.1e-74
Thermococcus-kodakarensis-KOD1	GCF_000009965.1	NC_006624.1	933073	933375	+	arCOG05908	NA	Ferritin-like domain	6.4e-42
Thermococcus-kodakarensis-KOD1	GCF_000009965.1	NC_006624.1	933541	933849	+	arCOG00022	NA	Uncharacterized protein	1.4e-07
Thermococcus-kodakarensis-KOD1	GCF_000009965.1	NC_006624.1	933864	934337	-	arCOG01104	NA	Ferritin-like domain	5.3e-38
Thermococcus-kodakarensis-KOD1	GCF_000009965.1	NC_006624.1	934512	935324	+	arCOG01568	MscS	Small-conductance mechanosensitive channel	3.1e-83
Thermococcus-kodakarensis-KOD1	GCF_000009965.1	NC_006624.1	935458	936609	-	arCOG00938	NA	Radical SAM superfamily enzyme	7.6e-66
Thermococcus-kodakarensis-KOD1	GCF_000009965.1	NC_006624.1	936611	936889	-	arCOG00536	MoaD	Molybdopterin converting factor, small subunit	6e-24
Thermococcus-kodakarensis-KOD1	GCF_000009965.1	NC_006624.1	936932	938749	-	arCOG00706	gor	Aldehyde:ferredoxin oxidoreductase	2e-205
Thermococcus-kodakarensis-KOD1	GCF_000009965.1	NC_006624.1	938899	940137	+	arCOG04269	NreA	DNA repair protein NreA	6.7e-120
Thermococcus-kodakarensis-KOD1	GCF_000009965.1	NC_006624.1	940211	940414	+	arCOG11280	NA	Uncharacterized protein	3.1e-15
Thermococcus-kodakarensis-KOD1	GCF_000009965.1	NC_006624.1	940411	940755	+	arCOG03403	NA	PemK/MazF family toxin	1.3e-25
Thermococcus-kodakarensis-KOD1	GCF_000009965.1	NC_006624.1	940757	940882	+	NA	NA	NA	NA
Thermococcus-kodakarensis-KOD1	GCF_000009965.1	NC_006624.1	940879	942000	+	arCOG01378	NA	Uncharacterized protein of the AP superfamily	9.5e-116
Thermococcus-kodakarensis-KOD1	GCF_000009965.1	NC_006624.1	942170	942583	+	arCOG02123	NA	HEPN domain containing protein	7.7e-52
Thermococcus-kodakarensis-KOD1	GCF_000009965.1	NC_006624.1	942558	942863	+	arCOG01201	NA	Minimal nucleotidyltransferase	1.3e-33
Thermococcus-kodakarensis-KOD1	GCF_000009965.1	NC_006624.1	942860	943252	-	arCOG05759	NA	Uncharacterized protein	2.5e-45
Thermococcus-kodakarensis-KOD1	GCF_000009965.1	NC_006624.1	943303	943491	-	arCOG02222	NA	PIN domain containing protein	5.3e-5
Thermococcus-kodakarensis-KOD1	GCF_000009965.1	NC_006624.1	943479	943724	-	arCOG00818	AbrB	AbrB family transcriptional regulator	1.2e-18
Thermococcus-kodakarensis-KOD1	GCF_000009965.1	NC_006624.1	943835	944482	-	arCOG04254	RpsG	Ribosomal protein S7	6.8e-49
Thermococcus-kodakarensis-KOD1	GCF_000009965.1	NC_006624.1	944488	944931	-	arCOG04255	RpsL	Ribosomal protein S12	2.7e-43
Thermococcus-kodakarensis-KOD1	GCF_000009965.1	NC_006624.1	944942	945379	-	arCOG01760	NusA	Transcription elongation factor	1.1e-43
Thermococcus-kodakarensis-KOD1	GCF_000009965.1	NC_006624.1	945379	945687	-	arCOG01752	RPL30	Ribosomal protein L30E	2.8e-35
Thermococcus-kodakarensis-KOD1	GCF_000009965.1	NC_006624.1	945701	946876	-	arCOG04256	RpoC/Rpo11	DNA-directed RNA polymerase subunit A''	1e-145
Thermococcus-kodakarensis-KOD1	GCF_000009965.1	NC_006624.1	946878	949598	-	arCOG04257	RpoC/Rpo3	DNA-directed RNA polymerase subunit A'	0
Thermococcus-kodakarensis-KOD1	GCF_000009965.1	NC_006624.1	949604	952975	-	arCOG01762	RpoB/Rpo2	DNA-directed RNA polymerase subunit B	0
Thermococcus-kodakarensis-KOD1	GCF_000009965.1	NC_006624.1	952993	953241	-	arCOG04258	RPB5	DNA-directed RNA polymerase, subunit H, RpoH/RPB5	6.8e-30
Thermococcus-kodakarensis-KOD1	GCF_000009965.1	NC_006624.1	953440	954120	-	arCOG01218	TrxA	Thiol-disulfide isomerase or thioredoxin	1.2e-53
Thermococcus-kodakarensis-KOD1	GCF_000009965.1	NC_006624.1	954255	954965	+	arCOG01684	NA	Heat shock transcriptional regulator, ArsR family	6.4e-41
Thermococcus-kodakarensis-KOD1	GCF_000009965.1	NC_006624.1	954949	955152	+	arCOG00958	NapF	Ferredoxin	1.7e-24
Thermococcus-kodakarensis-KOD1	GCF_000009965.1	NC_006624.1	955149	956336	+	arCOG00570	NA	Geranylgeranyl reductase, flavoprotein	4.2e-114
Thermococcus-kodakarensis-KOD1	GCF_000009965.1	NC_006624.1	956320	957123	-	arCOG10062	NA	Uncharacterized protein	1.6e-139
Thermococcus-kodakarensis-KOD1	GCF_000009965.1	NC_006624.1	957215	957583	+	arCOG03769	NA	Uncharacterized membrane protein	2.8e-07
Thermococcus-kodakarensis-KOD1	GCF_000009965.1	NC_006624.1	957585	961274	-	arCOG01527	TopA	Topoisomerase IA	1.1e-209
Thermococcus-kodakarensis-KOD1	GCF_000009965.1	NC_006624.1	961352	962269	+	arCOG07350	NA	Predicted ATP/GTPase	1.1e-108
Thermococcus-kodakarensis-KOD1	GCF_000009965.1	NC_006624.1	962317	962520	+	arCOG00535	ThiS	Sulfur transfer protein involved in thiamine biosynthesis	2.7e-16
Thermococcus-kodakarensis-KOD1	GCF_000009965.1	NC_006624.1	962538	963737	-	arCOG01131	NA	Aspartate/tyrosine/aromatic aminotransferase	7.3e-176
Thermococcus-kodakarensis-KOD1	GCF_000009965.1	NC_006624.1	963955	964194	+	arCOG05840	NA	Uncharacterized membrane protein	7.2e-23
Thermococcus-kodakarensis-KOD1	GCF_000009965.1	NC_006624.1	964191	964772	+	arCOG01615	YbjE	Uncharacterized membrane protein YbjE, DUF340 family	4e-56
Thermococcus-kodakarensis-KOD1	GCF_000009965.1	NC_006624.1	964776	965375	-	arCOG00022	NA	Uncharacterized protein	4.5e-37
Thermococcus-kodakarensis-KOD1	GCF_000009965.1	NC_006624.1	965557	965841	+	arCOG04109	RPL42A	Ribosomal protein L44E	1.7e-30
Thermococcus-kodakarensis-KOD1	GCF_000009965.1	NC_006624.1	965846	966043	+	arCOG04108	RPS27A	Ribosomal protein S27E	3.5e-6
Thermococcus-kodakarensis-KOD1	GCF_000009965.1	NC_006624.1	966120	966947	+	arCOG04107	SUI2	Translation initiation factor 2, alpha subunit (eIF-2alpha)	4.7e-87
Thermococcus-kodakarensis-KOD1	GCF_000009965.1	NC_006624.1	966947	967126	+	arCOG00906	Nop10	rRNA maturation protein Nop10, contains Zn-ribbon domain	5.9e-08
Thermococcus-kodakarensis-KOD1	GCF_000009965.1	NC_006624.1	967129	967932	+	arCOG00348	PbaB	20S proteasome assembly factor, ATP-grasp superfamily enzyme	1.1e-87
Thermococcus-kodakarensis-KOD1	GCF_000009965.1	NC_006624.1	968088	968702	+	arCOG02248	CbiM	ABC-type Co2+ transport system, permease component	4.6e-43
Thermococcus-kodakarensis-KOD1	GCF_000009965.1	NC_006624.1	968699	968947	+	arCOG03159	CbiM	ABC-type Co2+ transport system, permease component	2.2e-19
Thermococcus-kodakarensis-KOD1	GCF_000009965.1	NC_006624.1	968949	969608	+	arCOG02249	EcfT	Energy-coupling factor transporter transmembrane protein EcfT	1.9e-30
Thermococcus-kodakarensis-KOD1	GCF_000009965.1	NC_006624.1	969605	970408	+	arCOG00203	EcfA2	Energy-coupling factor transporter ATP-binding protein EcfA2	3.2e-82
Thermococcus-kodakarensis-KOD1	GCF_000009965.1	NC_006624.1	970518	971837	+	arCOG03754	NA	Uncharacterized protein	1.1e-115
Thermococcus-kodakarensis-KOD1	GCF_000009965.1	NC_006624.1	971897	973267	-	arCOG00767	{ManB}	Phosphomannomutase	3e-159
Thermococcus-kodakarensis-KOD1	GCF_000009965.1	NC_006624.1	973311	974708	-	arCOG02427	{ManC}	Mannose-1-phosphate guanylyltransferase fused to cupin domain	2.5e-215
Thermococcus-kodakarensis-KOD1	GCF_000009965.1	NC_006624.1	974768	976222	-	arCOG03370	Pfk2	Archaeal ADP-dependent phosphofructokinase/glucokinase	2.1e-151
Thermococcus-kodakarensis-KOD1	GCF_000009965.1	NC_006624.1	976179	976748	-	arCOG02602	OxdD	Oxalate decarboxylase/archaeal phosphoglucose isomerase, cupin superfamily	1.2e-59
Thermococcus-kodakarensis-KOD1	GCF_000009965.1	NC_006624.1	976816	976998	-	arCOG05857	NusA	NusA_K homology RNA-binding domain (KH)	4.6e-26
Thermococcus-kodakarensis-KOD1	GCF_000009965.1	NC_006624.1	977027	977710	-	arCOG02142	NA	Pheromone shutdown protein TraB, contains GTxH motif	3.6e-42
Thermococcus-kodakarensis-KOD1	GCF_000009965.1	NC_006624.1	977707	978651	-	arCOG00501	Rnz	Ribonuclease Z, beta-lactamase superfamily hydrolase	3.2e-80
Thermococcus-kodakarensis-KOD1	GCF_000009965.1	NC_006624.1	978721	979692	+	arCOG03043	NA	TPR repeats containing protein	4.3e-93
Thermococcus-kodakarensis-KOD1	GCF_000009965.1	NC_006624.1	979780	981045	+	arCOG00122	TrmA	tRNA (uracil-54, C5)-methyltransferase	3e-181
Thermococcus-kodakarensis-KOD1	GCF_000009965.1	NC_006624.1	981104	981361	-	arCOG08605	NA	Uncharacterized protein	6.3e-47
Thermococcus-kodakarensis-KOD1	GCF_000009965.1	NC_006624.1	981508	981636	+	arCOG08623	NA	Uncharacterized protein	7.9e-12
Thermococcus-kodakarensis-KOD1	GCF_000009965.1	NC_006624.1	981617	982084	+	arCOG00710	NA	PIN domain containing protein	4.2e-50
Thermococcus-kodakarensis-KOD1	GCF_000009965.1	NC_006624.1	982081	982428	+	arCOG02172	QueD	6-pyruvoyl-tetrahydropterin synthase	2.8e-27
Thermococcus-kodakarensis-KOD1	GCF_000009965.1	NC_006624.1	982425	982898	-	arCOG03113	NA	Uncharacterized protein	4.2e-73
Thermococcus-kodakarensis-KOD1	GCF_000009965.1	NC_006624.1	982970	983431	+	arCOG01341	GIM5	Predicted prefoldin, molecular chaperone implicated in de novo protein folding	5.2e-22
Thermococcus-kodakarensis-KOD1	GCF_000009965.1	NC_006624.1	983467	983766	+	arCOG01342	GimC	Prefoldin, chaperonin cofactor	1.4e-8
Thermococcus-kodakarensis-KOD1	GCF_000009965.1	NC_006624.1	983747	984307	-	arCOG01602	PorG	Pyruvate:ferredoxin oxidoreductase or related 2-oxoacid:ferredoxin oxidoreductase, gamma subunit	9.4e-47
Thermococcus-kodakarensis-KOD1	GCF_000009965.1	NC_006624.1	984304	985152	-	arCOG01599	PorB	Pyruvate:ferredoxin oxidoreductase or related 2-oxoacid:ferredoxin oxidoreductase, beta subunit	7.5e-87
Thermococcus-kodakarensis-KOD1	GCF_000009965.1	NC_006624.1	985149	986297	-	arCOG01607	PorA	Pyruvate:ferredoxin oxidoreductase or related 2-oxoacid:ferredoxin oxidoreductase, alpha subunit	1.5e-168
Thermococcus-kodakarensis-KOD1	GCF_000009965.1	NC_006624.1	986294	986806	-	arCOG01602	PorG	Pyruvate:ferredoxin oxidoreductase or related 2-oxoacid:ferredoxin oxidoreductase, gamma subunit	2.1e-28
Thermococcus-kodakarensis-KOD1	GCF_000009965.1	NC_006624.1	986796	987191	-	arCOG02123	NA	HEPN domain containing protein	2.3e-44
Thermococcus-kodakarensis-KOD1	GCF_000009965.1	NC_006624.1	987188	987511	-	arCOG01201	NA	Minimal nucleotidyltransferase	1.9e-21
Thermococcus-kodakarensis-KOD1	GCF_000009965.1	NC_006624.1	987462	988328	-	arCOG01599	PorB	Pyruvate:ferredoxin oxidoreductase or related 2-oxoacid:ferredoxin oxidoreductase, beta subunit	1.2e-74
Thermococcus-kodakarensis-KOD1	GCF_000009965.1	NC_006624.1	988328	989518	-	arCOG01607	PorA	Pyruvate:ferredoxin oxidoreductase or related 2-oxoacid:ferredoxin oxidoreductase, alpha subunit	1.6e-145
Thermococcus-kodakarensis-KOD1	GCF_000009965.1	NC_006624.1	989522	989839	-	arCOG00959	NA	Ferredoxin	7.1e-25
Thermococcus-kodakarensis-KOD1	GCF_000009965.1	NC_006624.1	990158	990634	+	arCOG10089	NA	Uncharacterized protein	1.4e-67
Thermococcus-kodakarensis-KOD1	GCF_000009965.1	NC_006624.1	990755	991456	+	NA	NA	NA	NA
Thermococcus-kodakarensis-KOD1	GCF_000009965.1	NC_006624.1	991466	991936	+	NA	NA	NA	NA
Thermococcus-kodakarensis-KOD1	GCF_000009965.1	NC_006624.1	991981	992955	-	arCOG01360	NA	MiaB family, Radical SAM enzyme	3.2e-124
Thermococcus-kodakarensis-KOD1	GCF_000009965.1	NC_006624.1	993003	994079	-	arCOG07135	NA	Uncharacterized protein	5.8e-151
Thermococcus-kodakarensis-KOD1	GCF_000009965.1	NC_006624.1	994186	994965	+	arCOG02303	SurE	Predicted acid phosphatase	1.2e-86
Thermococcus-kodakarensis-KOD1	GCF_000009965.1	NC_006624.1	995325	995789	+	arCOG05778	NA	Uncharacterized membrane protein, DUF373 family	1.2e-25
Thermococcus-kodakarensis-KOD1	GCF_000009965.1	NC_006624.1	995823	996929	-	arCOG01307	Vps4	Cell division ATPase of the AAA+ class, ESCRT system component	3.2e-95
Thermococcus-kodakarensis-KOD1	GCF_000009965.1	NC_006624.1	996982	998409	+	arCOG00403	SerS	Seryl-tRNA synthetase	1.4e-137
Thermococcus-kodakarensis-KOD1	GCF_000009965.1	NC_006624.1	998470	999210	-	arCOG00459	Nth	EndoIII-related endonuclease	1.2e-68
Thermococcus-kodakarensis-KOD1	GCF_000009965.1	NC_006624.1	999179	999607	-	arCOG05773	NA	Cell division protein 48 (CDC48), domain 2	1.3e-48
Thermococcus-kodakarensis-KOD1	GCF_000009965.1	NC_006624.1	999704	1000174	+	arCOG00002	NA	Transcriptional regulator, PadR family	1.4e-21
Thermococcus-kodakarensis-KOD1	GCF_000009965.1	NC_006624.1	1000171	1001157	+	arCOG00194	CcmA	ABC-type multidrug transport system, ATPase component	4.1e-97
Thermococcus-kodakarensis-KOD1	GCF_000009965.1	NC_006624.1	1001162	1001932	+	arCOG01467	NA	ABC-type multidrug transport system, permease component	4.4e-68
Thermococcus-kodakarensis-KOD1	GCF_000009965.1	NC_006624.1	1001947	1003182	-	arCOG00496	Pgk	3-phosphoglycerate kinase	9.7e-136
Thermococcus-kodakarensis-KOD1	GCF_000009965.1	NC_006624.1	1003279	1005411	+	arCOG07140	Mrr	Restriction endonuclease	3.9e-255
Thermococcus-kodakarensis-KOD1	GCF_000009965.1	NC_006624.1	1005412	1006029	-	arCOG05819	NA	Uncharacterized protein	2.8e-88
Thermococcus-kodakarensis-KOD1	GCF_000009965.1	NC_006624.1	1006147	1007835	-	arCOG04232	Sbm	Methylmalonyl-CoA mutase	4.7e-277
Thermococcus-kodakarensis-KOD1	GCF_000009965.1	NC_006624.1	1007924	1010137	-	arCOG02086	NA	S-layer domain	0
Thermococcus-kodakarensis-KOD1	GCF_000009965.1	NC_006624.1	1010134	1010952	-	arCOG02443	NosY	ABC-type transport system involved in multi-copper enzyme maturation, permease component	1.2e-138
Thermococcus-kodakarensis-KOD1	GCF_000009965.1	NC_006624.1	1010956	1011894	-	arCOG00194	CcmA	ABC-type multidrug transport system, ATPase component	2.3e-75
Thermococcus-kodakarensis-KOD1	GCF_000009965.1	NC_006624.1	1011958	1012824	+	arCOG00545	YSH1	Predicted exonuclease of the beta-lactamase fold involved in RNA processing	1.3e-85
Thermococcus-kodakarensis-KOD1	GCF_000009965.1	NC_006624.1	1012942	1013223	+	arCOG10069	NA	Uncharacterized protein	1.2e-47
Thermococcus-kodakarensis-KOD1	GCF_000009965.1	NC_006624.1	1013343	1013828	+	arCOG01832	IbpA	Molecular chaperone (HSP20 family)	5.6e-35
Thermococcus-kodakarensis-KOD1	GCF_000009965.1	NC_006624.1	1013940	1014356	-	NA	NA	NA	NA
Thermococcus-kodakarensis-KOD1	GCF_000009965.1	NC_006624.1	1014783	1017173	+	arCOG01308	Cdc48	ATPase of the AAA+ class , CDC48 family	0
Thermococcus-kodakarensis-KOD1	GCF_000009965.1	NC_006624.1	1017285	1020656	+	arCOG03521	NA	Type II restriction enzyme, methylase subunit	2.7e-271
Thermococcus-kodakarensis-KOD1	GCF_000009965.1	NC_006624.1	1020766	1020915	-	arCOG08607	NA	Uncharacterized protein	5e-13
Thermococcus-kodakarensis-KOD1	GCF_000009965.1	NC_006624.1	1021465	1022283	+	arCOG02817	FolC	Folylpolyglutamate synthase and Dihydropteroate synthase	7.3e-94
Thermococcus-kodakarensis-KOD1	GCF_000009965.1	NC_006624.1	1022264	1023256	-	arCOG02642	PerM	Predicted PurR-regulated permease PerM	4.1e-66
Thermococcus-kodakarensis-KOD1	GCF_000009965.1	NC_006624.1	1023246	1023725	-	arCOG05765	NA	Uncharacterized protein	1.6e-64
Thermococcus-kodakarensis-KOD1	GCF_000009965.1	NC_006624.1	1023726	1024730	-	arCOG01311	SppA	Periplasmic serine protease (ClpP class)	3.2e-84
Thermococcus-kodakarensis-KOD1	GCF_000009965.1	NC_006624.1	1024822	1025637	+	arCOG01895	IolE	Sugar phosphate isomerase/epimerase	2.9e-17
Thermococcus-kodakarensis-KOD1	GCF_000009965.1	NC_006624.1	1025627	1026028	-	arCOG05836	NA	RNAse III distant homolog	2e-51
Thermococcus-kodakarensis-KOD1	GCF_000009965.1	NC_006624.1	1026028	1026312	-	arCOG04111	RPB11	DNA-directed RNA polymerase, subunit L	4.6e-07
Thermococcus-kodakarensis-KOD1	GCF_000009965.1	NC_006624.1	1026302	1026931	-	arCOG00908	NA	Uncharacterized protein	4e-65
Thermococcus-kodakarensis-KOD1	GCF_000009965.1	NC_006624.1	1026928	1027524	-	arCOG00676	Csl4	Exosome complex RNA-binding protein Csl4, contains S1 and Zn-ribbon domains	4.9e-57
Thermococcus-kodakarensis-KOD1	GCF_000009965.1	NC_006624.1	1027623	1029503	+	arCOG00401	ThrS	Threonyl-tRNA synthetase	7.1e-202
Thermococcus-kodakarensis-KOD1	GCF_000009965.1	NC_006624.1	1029462	1030094	-	arCOG03808	NA	KaiC-like ATPase	1.4e-64
Thermococcus-kodakarensis-KOD1	GCF_000009965.1	NC_006624.1	1030221	1030895	-	arCOG05837	NA	TBP-interacting protein N-terminal domain and Zn finger domain containing protein	1e-90
Thermococcus-kodakarensis-KOD1	GCF_000009965.1	NC_006624.1	1030958	1031752	-	arCOG01532	UppS	Undecaprenyl pyrophosphate synthase	1.9e-98
Thermococcus-kodakarensis-KOD1	GCF_000009965.1	NC_006624.1	1031759	1032289	-	arCOG01849	PaaY	Isoleucine patch superfamily protein	4.6e-68
Thermococcus-kodakarensis-KOD1	GCF_000009965.1	NC_006624.1	1032351	1032737	+	arCOG00919	NA	Holliday junction resolvase, archaeal type	0.0001
Thermococcus-kodakarensis-KOD1	GCF_000009965.1	NC_006624.1	1032738	1034318	+	arCOG05791	NA	Uncharacterized Cell surface protein, containing DUF11 domain	2.3e-190
Thermococcus-kodakarensis-KOD1	GCF_000009965.1	NC_006624.1	1034403	1035443	+	arCOG01518	FrvX	Peptidase M42 family protein	1.4e-106
Thermococcus-kodakarensis-KOD1	GCF_000009965.1	NC_006624.1	1035492	1036046	+	arCOG00458	NA	Archaemetzincin family protease	6.6e-38
Thermococcus-kodakarensis-KOD1	GCF_000009965.1	NC_006624.1	1036043	1036594	+	arCOG01723	CyaB	Adenylate cyclase, class 2 (thermophilic)	2.8e-52
Thermococcus-kodakarensis-KOD1	GCF_000009965.1	NC_006624.1	1036581	1037414	+	arCOG03827	NA	TPR repeats containing protein	2e-52
Thermococcus-kodakarensis-KOD1	GCF_000009965.1	NC_006624.1	1037335	1038174	-	arCOG00202	EcfA2	Energy-coupling factor transporter ATP-binding protein EcfA2	5.9e-73
Thermococcus-kodakarensis-KOD1	GCF_000009965.1	NC_006624.1	1038171	1039649	-	arCOG04145	TrkG	Trk-type K+ transport system, membrane component	6.1e-136
Thermococcus-kodakarensis-KOD1	GCF_000009965.1	NC_006624.1	1039741	1040628	+	arCOG01001	Map	Methionine aminopeptidase	2.2e-84
Thermococcus-kodakarensis-KOD1	GCF_000009965.1	NC_006624.1	1041578	1041880	+	arCOG07154	NA	Predicted antitoxin	3.8e-34
Thermococcus-kodakarensis-KOD1	GCF_000009965.1	NC_006624.1	1041835	1042329	+	arCOG02120	NA	PIN domain containing protein	1.4e-43
Thermococcus-kodakarensis-KOD1	GCF_000009965.1	NC_006624.1	1042471	1043646	+	arCOG00601	NA	Protein containing two CBS domains (some fused to C-terminal double-stranded RNA-binding domain of RaiA family)	9.2e-98
Thermococcus-kodakarensis-KOD1	GCF_000009965.1	NC_006624.1	1043621	1044757	-	arCOG03803	NA	Membrane associated inactivated KaiC-like ATPase, DUF835 family	4.5e-127
Thermococcus-kodakarensis-KOD1	GCF_000009965.1	NC_006624.1	1044754	1046013	-	arCOG00666	GCD1	N-acetylglucosamine-1-phosphate uridyltransferase	4e-112
Thermococcus-kodakarensis-KOD1	GCF_000009965.1	NC_006624.1	1046010	1046783	-	arCOG04761	UppP	Undecaprenyl pyrophosphate phosphatase	2.5e-28
Thermococcus-kodakarensis-KOD1	GCF_000009965.1	NC_006624.1	1046961	1048037	+	arCOG00352	Nog1	GTP-binding protein, GTP1/Obg family	4.8e-116
Thermococcus-kodakarensis-KOD1	GCF_000009965.1	NC_006624.1	1048154	1048546	-	arCOG04154	RPS8A	Ribosomal protein S8E	4.2e-31
Thermococcus-kodakarensis-KOD1	GCF_000009965.1	NC_006624.1	1048663	1049544	+	arCOG05815	NA	Uncharacterized membrane protein	2.2e-70
Thermococcus-kodakarensis-KOD1	GCF_000009965.1	NC_006624.1	1049541	1051142	-	arCOG00063	PyrG	CTP synthase (UTP-ammonia lyase)	4.6e-221
Thermococcus-kodakarensis-KOD1	GCF_000009965.1	NC_006624.1	1051252	1051653	-	arCOG02119	NA	Uncharacterized protein, DUF555 family	5.4e-29
Thermococcus-kodakarensis-KOD1	GCF_000009965.1	NC_006624.1	1051653	1051940	-	arCOG01224	NA	Uncharacterized protein, DUF357 family	1.4e-26
Thermococcus-kodakarensis-KOD1	GCF_000009965.1	NC_006624.1	1052146	1052646	+	arCOG05812	NA	Uncharacterized protein	1.8e-63
Thermococcus-kodakarensis-KOD1	GCF_000009965.1	NC_006624.1	1052707	1052967	+	arCOG05769	NA	Uncharacterized protein	7e-35
Thermococcus-kodakarensis-KOD1	GCF_000009965.1	NC_006624.1	1052977	1053738	+	arCOG02173	NrdG	Organic radical activating enzyme	6.2e-41
Thermococcus-kodakarensis-KOD1	GCF_000009965.1	NC_006624.1	1053897	1055219	+	arCOG04081	TIP49	DNA helicase TIP49, TBP-interacting protein	2.7e-202
Thermococcus-kodakarensis-KOD1	GCF_000009965.1	NC_006624.1	1055303	1055608	+	arCOG14193	NA	Uncharacterized protein	1.3e-31
Thermococcus-kodakarensis-KOD1	GCF_000009965.1	NC_006624.1	1055660	1056340	+	arCOG07508	NA	Uncharacterized protein	1.3e-67
Thermococcus-kodakarensis-KOD1	GCF_000009965.1	NC_006624.1	1056337	1057305	-	arCOG06948	NA	PIN domain	1.6e-91
Thermococcus-kodakarensis-KOD1	GCF_000009965.1	NC_006624.1	1057307	1057780	-	arCOG03847	Csx1	CARF domain containing protein	1e-46
Thermococcus-kodakarensis-KOD1	GCF_000009965.1	NC_006624.1	1057777	1058238	-	arCOG04361	NA	Predicted metal-binding protein	1e-43
Thermococcus-kodakarensis-KOD1	GCF_000009965.1	NC_006624.1	1058440	1058988	+	arCOG04702	NA	Phospholipid-binding protein	1.9e-52
Thermococcus-kodakarensis-KOD1	GCF_000009965.1	NC_006624.1	1058992	1059243	-	arCOG05661	NA	Uncharacterized membrane protein	1.1e-14
Thermococcus-kodakarensis-KOD1	GCF_000009965.1	NC_006624.1	1059344	1059808	-	arCOG03827	NA	TPR repeats containing protein	4e-35
Thermococcus-kodakarensis-KOD1	GCF_000009965.1	NC_006624.1	1059878	1060462	+	arCOG01975	TrxA	Thiol-disulfide isomerase or thioredoxin	1.6e-46
Thermococcus-kodakarensis-KOD1	GCF_000009965.1	NC_006624.1	1060527	1061255	+	arCOG02406	CcdA	Cytochrome c biogenesis protein	1.6e-86
Thermococcus-kodakarensis-KOD1	GCF_000009965.1	NC_006624.1	1061252	1061713	-	arCOG01580	NA	DNA-binding transcriptional regulator, Lrp family	1.8e-32
Thermococcus-kodakarensis-KOD1	GCF_000009965.1	NC_006624.1	1061835	1063166	+	arCOG00916	GabT	4-aminobutyrate aminotransferase or related aminotransferase	6.5e-161
Thermococcus-kodakarensis-KOD1	GCF_000009965.1	NC_006624.1	1063243	1064544	+	arCOG02805	UraA	Xanthine/uracil permease	5.1e-156
Thermococcus-kodakarensis-KOD1	GCF_000009965.1	NC_006624.1	1064601	1065224	-	arCOG01644	NA	Predicted membrane protein associated with conjugation system	1.4e-49
Thermococcus-kodakarensis-KOD1	GCF_000009965.1	NC_006624.1	1065315	1065965	-	arCOG01543	NuoI	NADH dehydrogenase subunit I	8.8e-23
Thermococcus-kodakarensis-KOD1	GCF_000009965.1	NC_006624.1	1065965	1067149	-	arCOG01548	NuoD	NADH dehydrogenase subunit D	2.1e-109
Thermococcus-kodakarensis-KOD1	GCF_000009965.1	NC_006624.1	1067160	1067747	-	arCOG01551	NuoC	NADH dehydrogenase subunit C	1.2e-37
Thermococcus-kodakarensis-KOD1	GCF_000009965.1	NC_006624.1	1067738	1068328	-	arCOG01554	NuoB	F420H2 dehydrogenase subunit, related to NADH:ubiquinone oxidoreductase 20 kD subunit	3.7e-67
Thermococcus-kodakarensis-KOD1	GCF_000009965.1	NC_006624.1	1068339	1069232	-	arCOG01545	HyfC	Formate hydrogenlyase subunit 4	5.4e-71
Thermococcus-kodakarensis-KOD1	GCF_000009965.1	NC_006624.1	1069233	1071083	-	arCOG01537	NuoM	NADH:ubiquinone oxidoreductase subunit 4 (chain M)	8.3e-135
Thermococcus-kodakarensis-KOD1	GCF_000009965.1	NC_006624.1	1071080	1072567	-	arCOG01537	NuoM	NADH:ubiquinone oxidoreductase subunit 4 (chain M)	2.2e-113
Thermococcus-kodakarensis-KOD1	GCF_000009965.1	NC_006624.1	1072564	1072908	-	arCOG03072	MnhC	Multisubunit Na+/H+ antiporter, MnhC subunit	2.4e-34
Thermococcus-kodakarensis-KOD1	GCF_000009965.1	NC_006624.1	1072905	1073621	-	arCOG03079	MnhB	Multisubunit Na+/H+ antiporter, MnhB subunit	3.6e-54
Thermococcus-kodakarensis-KOD1	GCF_000009965.1	NC_006624.1	1073615	1073899	-	arCOG03076	NA	Predicted subunit of the Multisubunit Na+/H+ antiporter	1.3e-29
Thermococcus-kodakarensis-KOD1	GCF_000009965.1	NC_006624.1	1073896	1074288	-	arCOG03082	MnhG	Multisubunit Na+/H+ antiporter, MnhG subunit	4.9e-41
Thermococcus-kodakarensis-KOD1	GCF_000009965.1	NC_006624.1	1074285	1074539	-	arCOG03121	MnhF	Multisubunit Na+/H+ antiporter, MnhF subunit	4.2e-28
Thermococcus-kodakarensis-KOD1	GCF_000009965.1	NC_006624.1	1074536	1075069	-	arCOG03099	MnhE	Multisubunit Na+/H+ antiporter, MnhE subunit	2e-47
Thermococcus-kodakarensis-KOD1	GCF_000009965.1	NC_006624.1	1075305	1075805	-	arCOG02316	NA	Predicted regulator of amino acid metabolism, contains ACT domain	1.3e-62
Thermococcus-kodakarensis-KOD1	GCF_000009965.1	NC_006624.1	1075964	1077223	+	arCOG00951	NA	Radical SAM superfamily enzyme	2.9e-158
Thermococcus-kodakarensis-KOD1	GCF_000009965.1	NC_006624.1	1077377	1077931	+	NA	NA	NA	NA
Thermococcus-kodakarensis-KOD1	GCF_000009965.1	NC_006624.1	1078016	1079149	-	arCOG01392	WecB	UDP-N-acetylglucosamine 2-epimerase	1.8e-160
Thermococcus-kodakarensis-KOD1	GCF_000009965.1	NC_006624.1	1079146	1080408	-	arCOG00252	WecC	UDP-N-acetyl-D-mannosaminuronate dehydrogenase	1.3e-136
Thermococcus-kodakarensis-KOD1	GCF_000009965.1	NC_006624.1	1080704	1081807	+	arCOG01395	NA	Lipid-A-disaccharide synthase related glycosyltransferase	2.3e-106
Thermococcus-kodakarensis-KOD1	GCF_000009965.1	NC_006624.1	1081754	1082311	-	arCOG01994	SpoIIM	Uncharacterized membrane protein, a component of a putative membrane remodelling system	8.3e-29
Thermococcus-kodakarensis-KOD1	GCF_000009965.1	NC_006624.1	1082308	1082586	-	arCOG03837	NA	Lipoate-protein ligase A associated domain	3.6e-34
Thermococcus-kodakarensis-KOD1	GCF_000009965.1	NC_006624.1	1082656	1084584	+	arCOG00487	ArgS	Arginyl-tRNA synthetase	1.6e-149
Thermococcus-kodakarensis-KOD1	GCF_000009965.1	NC_006624.1	1084585	1085661	-	arCOG03169	NA	AAA+ superfamily ATPase	1.4e-87
Thermococcus-kodakarensis-KOD1	GCF_000009965.1	NC_006624.1	1085765	1086643	+	arCOG04172	DapA	Dihydrodipicolinate synthase/N-acetylneuraminate lyase	2.2e-81
Thermococcus-kodakarensis-KOD1	GCF_000009965.1	NC_006624.1	1086707	1086931	+	arCOG09828	NA	RelB family antitoxin	2.8e-11
Thermococcus-kodakarensis-KOD1	GCF_000009965.1	NC_006624.1	1087201	1088454	-	arCOG01742	eRF1	Peptide chain release factor eRF1	1.3e-125
Thermococcus-kodakarensis-KOD1	GCF_000009965.1	NC_006624.1	1088513	1088749	-	arCOG05132	NA	Membrane protein, BofA family	8e-16
Thermococcus-kodakarensis-KOD1	GCF_000009965.1	NC_006624.1	1088760	1089320	-	arCOG05792	NA	HEAT repeats containing protein	8.4e-66
Thermococcus-kodakarensis-KOD1	GCF_000009965.1	NC_006624.1	1089429	1089824	-	arCOG03403	NA	PemK/MazF family toxin	1.9e-19
Thermococcus-kodakarensis-KOD1	GCF_000009965.1	NC_006624.1	1089854	1090549	-	NA	NA	NA	NA
Thermococcus-kodakarensis-KOD1	GCF_000009965.1	NC_006624.1	1090631	1090993	-	NA	NA	NA	NA
Thermococcus-kodakarensis-KOD1	GCF_000009965.1	NC_006624.1	1091063	1091470	-	arCOG04026	NA	Pilin/Flagellin, contains class III signal peptide	1.4e-35
Thermococcus-kodakarensis-KOD1	GCF_000009965.1	NC_006624.1	1091591	1092142	+	arCOG05829	NA	Transcriptional regulator, contains HTH domain	1.4e-69
Thermococcus-kodakarensis-KOD1	GCF_000009965.1	NC_006624.1	1092151	1093461	-	arCOG00609	RseP	Membrane-associated protease RseP, regulator of RpoE activity in bacteria	1.4e-119
Thermococcus-kodakarensis-KOD1	GCF_000009965.1	NC_006624.1	1093501	1093902	-	arCOG04279	NA	Mevalonate 5-phosphate dehydratase, subunit 2	6.1e-53
Thermococcus-kodakarensis-KOD1	GCF_000009965.1	NC_006624.1	1093912	1095072	-	arCOG04278	NA	Mevalonate 5-phosphate dehydratase, subunit 1	1.7e-137
Thermococcus-kodakarensis-KOD1	GCF_000009965.1	NC_006624.1	1095346	1096260	+	arCOG03156	NA	DNA endonuclease related to intein-encoded endonuclease	3.6e-87
Thermococcus-kodakarensis-KOD1	GCF_000009965.1	NC_006624.1	1096329	1096784	+	arCOG04185	RpsO	Ribosomal protein S15P	8.7e-64
Thermococcus-kodakarensis-KOD1	GCF_000009965.1	NC_006624.1	1096833	1098248	+	arCOG00427	RecJ/Cdc45	Single-stranded DNA-specific exonuclease RecJ	8.3e-124
Thermococcus-kodakarensis-KOD1	GCF_000009965.1	NC_006624.1	1098232	1098483	+	arCOG01354	Pcc1	Subunit of KEOPS complex (Cgi121BUD32KAE1)	2.8e-11
Thermococcus-kodakarensis-KOD1	GCF_000009965.1	NC_006624.1	1098499	1099101	+	arCOG04186	RPS1A	Ribosomal protein S3AE	1e-70
Thermococcus-kodakarensis-KOD1	GCF_000009965.1	NC_006624.1	1099165	1099431	+	arCOG07098	NA	CopG/RHH family DNA binding protein	2e-34
Thermococcus-kodakarensis-KOD1	GCF_000009965.1	NC_006624.1	1099428	1099853	+	arCOG04502	NA	PIN domain containing protein	1.3e-40
Thermococcus-kodakarensis-KOD1	GCF_000009965.1	NC_006624.1	1099869	1100936	+	arCOG00056	Tan1	tRNA(Ser,Leu) C12 N-acetylase TAN1, contains THUMP domain	1.8e-156
Thermococcus-kodakarensis-KOD1	GCF_000009965.1	NC_006624.1	1101018	1101746	-	arCOG02245	NA	Cytidylyltransferase family enzyme	1.4e-84
Thermococcus-kodakarensis-KOD1	GCF_000009965.1	NC_006624.1	1101813	1102262	-	arCOG01581	NA	DNA-binding transcriptional regulator, Lrp family	1.9e-54
Thermococcus-kodakarensis-KOD1	GCF_000009965.1	NC_006624.1	1102454	1102738	-	arCOG01084	MazG	Predicted pyrophosphatase	2.4e-22
Thermococcus-kodakarensis-KOD1	GCF_000009965.1	NC_006624.1	1102731	1103117	-	arCOG01681	ArsR	Transcriptional regulator containing HTH domain, ArsR family	2.3e-21
Thermococcus-kodakarensis-KOD1	GCF_000009965.1	NC_006624.1	1103176	1103547	-	arCOG01139	Rri1	Proteasome lid subunit RPN8/RPN11, contains Jab1/MPN domain metalloenzyme (JAMM) motif	7.6e-51
Thermococcus-kodakarensis-KOD1	GCF_000009965.1	NC_006624.1	1103618	1104406	-	arCOG03415	NA	Uncharacterized protein, DUF2666 family	6.4e-112
Thermococcus-kodakarensis-KOD1	GCF_000009965.1	NC_006624.1	1104530	1106437	+	arCOG02160	LonB	Predicted ATP-dependent protease	2.6e-271
Thermococcus-kodakarensis-KOD1	GCF_000009965.1	NC_006624.1	1106451	1106624	-	arCOG10035	NA	Uncharacterized protein	1.1e-19
Thermococcus-kodakarensis-KOD1	GCF_000009965.1	NC_006624.1	1106631	1107209	-	arCOG00608	NA	Predicted transcriptional regulator with C-terminal CBS domains	1.2e-72
Thermococcus-kodakarensis-KOD1	GCF_000009965.1	NC_006624.1	1107469	1108335	-	arCOG00272	RhaT	Permease of the drug/metabolite transporter (DMT) superfamily	1.3e-86
Thermococcus-kodakarensis-KOD1	GCF_000009965.1	NC_006624.1	1108504	1110186	-	arCOG05737	NA	Uncharacterized protein	3.6e-198
Thermococcus-kodakarensis-KOD1	GCF_000009965.1	NC_006624.1	1110301	1111764	+	arCOG01566	NrnA	nanoRNase/pAp phosphatase, hydrolyzes c-di-AMP and oligoRNAs	8.8e-124
Thermococcus-kodakarensis-KOD1	GCF_000009965.1	NC_006624.1	1111807	1112016	-	arCOG02155	NA	Protein implicated in RNA metabolism, contains PRC-barrel domain	8e-14
Thermococcus-kodakarensis-KOD1	GCF_000009965.1	NC_006624.1	1112035	1112322	-	arCOG10109	NA	Uncharacterized protein	2.4e-6
Thermococcus-kodakarensis-KOD1	GCF_000009965.1	NC_006624.1	1112309	1112572	-	NA	NA	NA	NA
Thermococcus-kodakarensis-KOD1	GCF_000009965.1	NC_006624.1	1112569	1113204	-	arCOG01904	NA	CTP-dependent Riboflavin kinase	3.5e-40
Thermococcus-kodakarensis-KOD1	GCF_000009965.1	NC_006624.1	1113413	1114162	+	arCOG01791	NA	SAM-dependent methyltransferase	6.7e-68
Thermococcus-kodakarensis-KOD1	GCF_000009965.1	NC_006624.1	1114361	1117027	+	arCOG00808	ValS	Valyl-tRNA synthetase	3e-291
Thermococcus-kodakarensis-KOD1	GCF_000009965.1	NC_006624.1	1117109	1117519	+	arCOG01346	NA	RNA-binding protein containing KH domain, possibly ribosomal protein	1.8e-19
Thermococcus-kodakarensis-KOD1	GCF_000009965.1	NC_006624.1	1117523	1117975	+	arCOG01344	RPS19A	Ribosomal protein S19E (S16A)	2.7e-43
Thermococcus-kodakarensis-KOD1	GCF_000009965.1	NC_006624.1	1118032	1119672	-	NA	NA	NA	NA
Thermococcus-kodakarensis-KOD1	GCF_000009965.1	NC_006624.1	1119786	1120124	+	arCOG04179	PDCD5	DNA-binding TFAR19-related protein, PDSD5 family	3.7e-23
Thermococcus-kodakarensis-KOD1	GCF_000009965.1	NC_006624.1	1120136	1120450	+	arCOG08602	NA	Uncharacterized protein	1.1e-46
Thermococcus-kodakarensis-KOD1	GCF_000009965.1	NC_006624.1	1120451	1121353	+	arCOG01981	SUA7	Transcription initiation factor TFIIB, Brf1 subunit/Transcription initiation factor TFIIB	1.6e-132
Thermococcus-kodakarensis-KOD1	GCF_000009965.1	NC_006624.1	1121354	1122376	-	arCOG04050	FEN1	5'-3' exonuclease	1.6e-43
Thermococcus-kodakarensis-KOD1	GCF_000009965.1	NC_006624.1	1122463	1123665	-	arCOG00217	MoeA	Molybdopterin biosynthesis enzyme	1.5e-135
Thermococcus-kodakarensis-KOD1	GCF_000009965.1	NC_006624.1	1123774	1124418	+	arCOG00037	NA	Predicted subunit of tRNA(5-methylaminomethyl-2-thiouridylate) methyltransferase, contains the PP-loop ATPase domain	4.4e-81
Thermococcus-kodakarensis-KOD1	GCF_000009965.1	NC_006624.1	1124515	1125015	-	arCOG00769	ThiJ	Putative intracellular protease/amidase	1.7e-54
Thermococcus-kodakarensis-KOD1	GCF_000009965.1	NC_006624.1	1125116	1125577	-	arCOG01580	NA	DNA-binding transcriptional regulator, Lrp family	1.2e-55
Thermococcus-kodakarensis-KOD1	GCF_000009965.1	NC_006624.1	1125682	1126848	+	arCOG00358	DRG	Ribosome-interacting GTPase 1	9.9e-118
Thermococcus-kodakarensis-KOD1	GCF_000009965.1	NC_006624.1	1128208	1128900	-	arCOG04128	Upp	Uracil phosphoribosyltransferase	7.9e-85
Thermococcus-kodakarensis-KOD1	GCF_000009965.1	NC_006624.1	1128971	1130404	-	arCOG01731	NorM	Na+-driven multidrug efflux pump	8.9e-142
Thermococcus-kodakarensis-KOD1	GCF_000009965.1	NC_006624.1	1130469	1131881	-	arCOG01731	NorM	Na+-driven multidrug efflux pump	1.7e-143
Thermococcus-kodakarensis-KOD1	GCF_000009965.1	NC_006624.1	1131943	1132359	-	arCOG00715	NA	PIN domain containing protein	1e-51
Thermococcus-kodakarensis-KOD1	GCF_000009965.1	NC_006624.1	1132369	1132596	-	arCOG04480	AbrB	AbrB family transcriptional regulator	1.1e-09
Thermococcus-kodakarensis-KOD1	GCF_000009965.1	NC_006624.1	1132681	1135062	-	arCOG01111	PpsA	Phosphoenolpyruvate synthase/pyruvate phosphate dikinase	2.8e-261
Thermococcus-kodakarensis-KOD1	GCF_000009965.1	NC_006624.1	1135192	1137669	-	arCOG00563	NA	Oligosaccharyl transferase, PMT/STT3 family	1.1e-212
Thermococcus-kodakarensis-KOD1	GCF_000009965.1	NC_006624.1	1137725	1138804	+	arCOG05723	NA	Predicted archaeal membrane protein	2.8e-64
Thermococcus-kodakarensis-KOD1	GCF_000009965.1	NC_006624.1	1139120	1142431	+	arCOG03610	AprE	Subtilisin-like serine protease	2e-235
Thermococcus-kodakarensis-KOD1	GCF_000009965.1	NC_006624.1	1142474	1142773	+	arCOG04051	NA	Uncharacterized protein, DUF424 family	3e-37
Thermococcus-kodakarensis-KOD1	GCF_000009965.1	NC_006624.1	1142819	1143991	+	arCOG04149	NMD3	NMD protein affecting ribosome stability and mRNA decay	7.3e-68
Thermococcus-kodakarensis-KOD1	GCF_000009965.1	NC_006624.1	1143991	1145058	+	arCOG04329	NA	Predicted butyrate kinase	9.3e-130
Thermococcus-kodakarensis-KOD1	GCF_000009965.1	NC_006624.1	1145123	1146451	+	arCOG01069	NA	CoA-dependent NAD(P)H Sulfur Oxidoreductase	2.8e-129
Thermococcus-kodakarensis-KOD1	GCF_000009965.1	NC_006624.1	1146529	1147977	+	arCOG03127	Kch	Ion channel fused to ion transporting domain	4.1e-166
Thermococcus-kodakarensis-KOD1	GCF_000009965.1	NC_006624.1	1148023	1149168	+	arCOG01350	NA	Predicted inorganic polyphosphate/ATP-NAD kinase	6.6e-139
Thermococcus-kodakarensis-KOD1	GCF_000009965.1	NC_006624.1	1149281	1149895	+	arCOG05768	NA	Uncharacterized membrane protein	2.3e-68
Thermococcus-kodakarensis-KOD1	GCF_000009965.1	NC_006624.1	1149867	1150142	-	arCOG05767	NA	Zn-ribbon domain, DUF2082	2.1e-4
Thermococcus-kodakarensis-KOD1	GCF_000009965.1	NC_006624.1	1150210	1151031	+	arCOG05849	NA	Uncharacterized protein	3.4e-90
Thermococcus-kodakarensis-KOD1	GCF_000009965.1	NC_006624.1	1151028	1154462	-	arCOG01560	InfB	Translation initiation factor 2 (IF-2; GTPase)	2.2e-198
Thermococcus-kodakarensis-KOD1	GCF_000009965.1	NC_006624.1	1154556	1155401	+	arCOG10080	NA	Uncharacterized protein	4.2e-111
Thermococcus-kodakarensis-KOD1	GCF_000009965.1	NC_006624.1	1155403	1155927	-	arCOG04313	Ndk	Nucleoside diphosphate kinase	3.6e-54
Thermococcus-kodakarensis-KOD1	GCF_000009965.1	NC_006624.1	1156018	1157226	-	arCOG10650	NA	Uncharacterized protein	2.1e-74
Thermococcus-kodakarensis-KOD1	GCF_000009965.1	NC_006624.1	1157355	1157564	-	arCOG01950	RPL24A	Ribosomal protein L24E	9.3e-25
Thermococcus-kodakarensis-KOD1	GCF_000009965.1	NC_006624.1	1157561	1157773	-	arCOG04314	RPS28A	Ribosomal protein S28E/S33	5.2e-25
Thermococcus-kodakarensis-KOD1	GCF_000009965.1	NC_006624.1	1157853	1158224	-	arCOG01751	Rpl7Ae	Ribosomal protein L7AE	1.2e-47
Thermococcus-kodakarensis-KOD1	GCF_000009965.1	NC_006624.1	1158298	1159482	-	arCOG01693	KaiC	KaiC family ATPase implicated in signal transduction fused to 4VR domain	6.9e-132
Thermococcus-kodakarensis-KOD1	GCF_000009965.1	NC_006624.1	1159623	1160234	-	arCOG02680	NA	Uncharacterized archaeal Zn-finger protein	5.7e-66
Thermococcus-kodakarensis-KOD1	GCF_000009965.1	NC_006624.1	1160268	1161572	-	arCOG03167	NA	ATPase, AAA+ superfamily fused to HTH and PD-(DE)xK endonuclease domains	4e-100
Thermococcus-kodakarensis-KOD1	GCF_000009965.1	NC_006624.1	1161628	1163523	-	arCOG00073	CysH/DndC	PAPS reductase related enzyme fused to RNA-binding PUA domain and ferredoxin domain	1.2e-193
Thermococcus-kodakarensis-KOD1	GCF_000009965.1	NC_006624.1	1163641	1164594	+	arCOG01915	HflC	Membrane protease subunit, stomatin/prohibitin homolog	1.1e-86
Thermococcus-kodakarensis-KOD1	GCF_000009965.1	NC_006624.1	1164601	1165020	+	arCOG01912	NA	Membrane protein implicated in regulation of membrane protease activity	9.6e-34
Thermococcus-kodakarensis-KOD1	GCF_000009965.1	NC_006624.1	1165068	1165652	+	arCOG04798	Tdk	Thymidine kinase	2.2e-85
Thermococcus-kodakarensis-KOD1	GCF_000009965.1	NC_006624.1	1165731	1165886	+	arCOG04177	RPL39	Ribosomal protein L39E	9.4e-20
Thermococcus-kodakarensis-KOD1	GCF_000009965.1	NC_006624.1	1165897	1166169	+	arCOG04473	RPL31A	Ribosomal protein L31E	5.7e-07
Thermococcus-kodakarensis-KOD1	GCF_000009965.1	NC_006624.1	1166197	1166886	+	arCOG04176	TIF6	Translation initiation factor 6 (eIF-6)	4.6e-55
Thermococcus-kodakarensis-KOD1	GCF_000009965.1	NC_006624.1	1166939	1167172	+	arCOG04175	RPL20A	Ribosomal protein L20A (L18A)	5e-27
Thermococcus-kodakarensis-KOD1	GCF_000009965.1	NC_006624.1	1167441	1168595	-	arCOG01403	AglL	Glycosyltransferase	1.3e-106
Thermococcus-kodakarensis-KOD1	GCF_000009965.1	NC_006624.1	1168616	1169410	-	arCOG00476	UbiA	4-hydroxybenzoate polyprenyltransferase or related prenyltransferase	2.1e-39
Thermococcus-kodakarensis-KOD1	GCF_000009965.1	NC_006624.1	1169514	1170959	-	arCOG01292	GltD	NADPH-dependent glutamate synthase beta chain or related oxidoreductase	1.5e-169
Thermococcus-kodakarensis-KOD1	GCF_000009965.1	NC_006624.1	1170959	1171834	-	arCOG02199	Mcr1	NAD(P)H-flavin reductase	3.4e-58
Thermococcus-kodakarensis-KOD1	GCF_000009965.1	NC_006624.1	1172009	1172215	+	arCOG08599	NA	Uncharacterized protein	9.7e-33
Thermococcus-kodakarensis-KOD1	GCF_000009965.1	NC_006624.1	1172202	1172963	-	arCOG00978	GCD14	tRNA(1-methyladenosine) methyltransferase	9.7e-82
Thermococcus-kodakarensis-KOD1	GCF_000009965.1	NC_006624.1	1172960	1173574	-	arCOG03793	NA	Inactivated KaiC-like ATPase, DUF835 family	1.1e-41
Thermococcus-kodakarensis-KOD1	GCF_000009965.1	NC_006624.1	1173634	1173960	+	arCOG01217	SEC65	Signal recognition particle 19 kDa protein	3.9e-15
Thermococcus-kodakarensis-KOD1	GCF_000009965.1	NC_006624.1	1173961	1174203	-	arCOG01117	NA	Lrp/AsnC family C-terminal domain	1.9e-19
Thermococcus-kodakarensis-KOD1	GCF_000009965.1	NC_006624.1	1174431	1177808	+	arCOG00553	Hjm/BRR2	Replicative superfamily II helicase	2.6e-208
Thermococcus-kodakarensis-KOD1	GCF_000009965.1	NC_006624.1	1177801	1178139	-	arCOG10053	NA	Uncharacterized protein	1.6e-41
Thermococcus-kodakarensis-KOD1	GCF_000009965.1	NC_006624.1	1178243	1178800	+	arCOG01045	CoaE	Dephospho-CoA kinase	2.6e-45
Thermococcus-kodakarensis-KOD1	GCF_000009965.1	NC_006624.1	1178844	1179260	+	arCOG01043	NA	Predicted RNA binding protein with dsRBD fold	4.9e-42
Thermococcus-kodakarensis-KOD1	GCF_000009965.1	NC_006624.1	1179273	1180544	-	arCOG01462	NatB	ABC-type Na+ efflux pump, permease component	4.2e-106
Thermococcus-kodakarensis-KOD1	GCF_000009965.1	NC_006624.1	1180541	1181299	-	arCOG00194	CcmA	ABC-type multidrug transport system, ATPase component	8.9e-86
Thermococcus-kodakarensis-KOD1	GCF_000009965.1	NC_006624.1	1181296	1181655	-	arCOG05770	NA	Uncharacterized membrane protein	2.2e-40
Thermococcus-kodakarensis-KOD1	GCF_000009965.1	NC_006624.1	1181657	1181854	-	arCOG01864	NA	Transcriptional regulator, xre family	8.6e-15
Thermococcus-kodakarensis-KOD1	GCF_000009965.1	NC_006624.1	1181860	1182219	-	arCOG04440	NA	Putative component of bacteriocin or quorum sensing system, membrane protein, DUF2178 family	2.7e-16
Thermococcus-kodakarensis-KOD1	GCF_000009965.1	NC_006624.1	1182219	1182608	-	arCOG04440	NA	Putative component of bacteriocin or quorum sensing system, membrane protein, DUF2178 family	2.1e-17
Thermococcus-kodakarensis-KOD1	GCF_000009965.1	NC_006624.1	1182837	1183793	+	arCOG01244	NA	Integrase/Recombinase	6.7e-68
Thermococcus-kodakarensis-KOD1	GCF_000009965.1	NC_006624.1	1183812	1184369	-	arCOG02120	NA	PIN domain containing protein	2.5e-40
Thermococcus-kodakarensis-KOD1	GCF_000009965.1	NC_006624.1	1184373	1184714	-	arCOG07154	NA	Predicted antitoxin	2.6e-29
Thermococcus-kodakarensis-KOD1	GCF_000009965.1	NC_006624.1	1184770	1185681	-	NA	NA	NA	NA
Thermococcus-kodakarensis-KOD1	GCF_000009965.1	NC_006624.1	1185864	1186205	-	NA	NA	NA	NA
Thermococcus-kodakarensis-KOD1	GCF_000009965.1	NC_006624.1	1186202	1186717	-	NA	NA	NA	NA
Thermococcus-kodakarensis-KOD1	GCF_000009965.1	NC_006624.1	1186724	1186996	-	arCOG03881	NA	Uncharacterized protein	4.8e-21
Thermococcus-kodakarensis-KOD1	GCF_000009965.1	NC_006624.1	1186993	1187193	-	NA	NA	NA	NA
Thermococcus-kodakarensis-KOD1	GCF_000009965.1	NC_006624.1	1187195	1187296	-	NA	NA	NA	NA
Thermococcus-kodakarensis-KOD1	GCF_000009965.1	NC_006624.1	1187310	1188182	-	NA	NA	NA	NA
Thermococcus-kodakarensis-KOD1	GCF_000009965.1	NC_006624.1	1188188	1188835	-	NA	NA	NA	NA
Thermococcus-kodakarensis-KOD1	GCF_000009965.1	NC_006624.1	1188900	1189844	-	arCOG10335	NA	Major capsid protein, double jelly roll fold protein	2.7e-139
Thermococcus-kodakarensis-KOD1	GCF_000009965.1	NC_006624.1	1189878	1189982	-	NA	NA	NA	NA
Thermococcus-kodakarensis-KOD1	GCF_000009965.1	NC_006624.1	1190102	1190257	-	NA	NA	NA	NA
Thermococcus-kodakarensis-KOD1	GCF_000009965.1	NC_006624.1	1190284	1190517	-	NA	NA	NA	NA
Thermococcus-kodakarensis-KOD1	GCF_000009965.1	NC_006624.1	1190522	1191223	-	arCOG00280	NA	HerA helicase	1.1e-17
Thermococcus-kodakarensis-KOD1	GCF_000009965.1	NC_006624.1	1191247	1191870	-	NA	NA	NA	NA
Thermococcus-kodakarensis-KOD1	GCF_000009965.1	NC_006624.1	1191863	1192063	-	NA	NA	NA	NA
Thermococcus-kodakarensis-KOD1	GCF_000009965.1	NC_006624.1	1192056	1192331	-	NA	NA	NA	NA
Thermococcus-kodakarensis-KOD1	GCF_000009965.1	NC_006624.1	1192334	1192996	-	arCOG04838	NA	Zn-ribbon containing protein	1.1e-106
Thermococcus-kodakarensis-KOD1	GCF_000009965.1	NC_006624.1	1193148	1195580	-	arCOG00439	MCM2	ATPase involved in replication control, Cdc46/Mcm family	7.2e-143
Thermococcus-kodakarensis-KOD1	GCF_000009965.1	NC_006624.1	1195659	1195754	-	NA	NA	NA	NA
Thermococcus-kodakarensis-KOD1	GCF_000009965.1	NC_006624.1	1195814	1196200	+	arCOG01463	NA	ABC-type multidrug transport system, permease component	0.001
Thermococcus-kodakarensis-KOD1	GCF_000009965.1	NC_006624.1	1196202	1196354	-	NA	NA	NA	NA
Thermococcus-kodakarensis-KOD1	GCF_000009965.1	NC_006624.1	1196359	1196877	-	arCOG07102	NA	PD-(DE)xK superfamily endonuclease	1.1e-36
Thermococcus-kodakarensis-KOD1	GCF_000009965.1	NC_006624.1	1196874	1197062	-	NA	NA	NA	NA
Thermococcus-kodakarensis-KOD1	GCF_000009965.1	NC_006624.1	1197059	1197268	-	NA	NA	NA	NA
Thermococcus-kodakarensis-KOD1	GCF_000009965.1	NC_006624.1	1197265	1197615	-	NA	NA	NA	NA
Thermococcus-kodakarensis-KOD1	GCF_000009965.1	NC_006624.1	1197612	1197800	-	NA	NA	NA	NA
Thermococcus-kodakarensis-KOD1	GCF_000009965.1	NC_006624.1	1197797	1198054	-	NA	NA	NA	NA
Thermococcus-kodakarensis-KOD1	GCF_000009965.1	NC_006624.1	1198067	1198333	-	NA	NA	NA	NA
Thermococcus-kodakarensis-KOD1	GCF_000009965.1	NC_006624.1	1198330	1198554	-	NA	NA	NA	NA
Thermococcus-kodakarensis-KOD1	GCF_000009965.1	NC_006624.1	1198722	1198907	+	arCOG03936	AbrB	AbrB family transcriptional regulator	4.8e-7
Thermococcus-kodakarensis-KOD1	GCF_000009965.1	NC_006624.1	1198946	1199155	-	NA	NA	NA	NA
Thermococcus-kodakarensis-KOD1	GCF_000009965.1	NC_006624.1	1199148	1199465	-	NA	NA	NA	NA
Thermococcus-kodakarensis-KOD1	GCF_000009965.1	NC_006624.1	1199550	1200056	+	NA	NA	NA	NA
Thermococcus-kodakarensis-KOD1	GCF_000009965.1	NC_006624.1	1200148	1200480	+	NA	NA	NA	NA
Thermococcus-kodakarensis-KOD1	GCF_000009965.1	NC_006624.1	1200484	1201023	+	NA	NA	NA	NA
Thermococcus-kodakarensis-KOD1	GCF_000009965.1	NC_006624.1	1202679	1204187	-	arCOG00076	GcvP	Glycine cleavage system protein P (pyridoxal-binding), C-terminal domain	1.7e-225
Thermococcus-kodakarensis-KOD1	GCF_000009965.1	NC_006624.1	1204198	1205553	-	arCOG00077	GcvP	Glycine cleavage system protein P (pyridoxal-binding), N-terminal domain	1.4e-198
Thermococcus-kodakarensis-KOD1	GCF_000009965.1	NC_006624.1	1205718	1207013	-	arCOG08608	NA	Zinc dependent phospholipase C family protein	3.2e-272
Thermococcus-kodakarensis-KOD1	GCF_000009965.1	NC_006624.1	1207117	1207731	+	arCOG07677	NA	Catecholamine-binding domain (DOMON) containing protein	2.1e-64
Thermococcus-kodakarensis-KOD1	GCF_000009965.1	NC_006624.1	1207728	1208420	+	arCOG02295	NA	HAD superfamily hydrolase	1.5e-82
Thermococcus-kodakarensis-KOD1	GCF_000009965.1	NC_006624.1	1208464	1209045	+	arCOG10076	NA	Uncharacterized protein	7.9e-93
Thermococcus-kodakarensis-KOD1	GCF_000009965.1	NC_006624.1	1209032	1209310	-	arCOG03784	NA	Uncharacterized protein	4e-38
Thermococcus-kodakarensis-KOD1	GCF_000009965.1	NC_006624.1	1209402	1210079	+	arCOG01150	NA	Phosphohydrolase, Icc/MPP superfamily	4e-38
Thermococcus-kodakarensis-KOD1	GCF_000009965.1	NC_006624.1	1210127	1210831	+	arCOG02985	NA	Protease prsW family, M79 MEROPS family	4.2e-65
Thermococcus-kodakarensis-KOD1	GCF_000009965.1	NC_006624.1	1210828	1211049	+	arCOG05717	NA	Uncharacterized protein	4.2e-26
Thermococcus-kodakarensis-KOD1	GCF_000009965.1	NC_006624.1	1211066	1211725	+	NA	NA	NA	NA
Thermococcus-kodakarensis-KOD1	GCF_000009965.1	NC_006624.1	1211887	1212693	+	arCOG07627	NA	Uncharacterized protein	4.1e-97
Thermococcus-kodakarensis-KOD1	GCF_000009965.1	NC_006624.1	1212698	1213042	-	arCOG05739	NA	Uncharacterized protein with conserved CXXC pairs, DUF1667 family	2.5e-45
Thermococcus-kodakarensis-KOD1	GCF_000009965.1	NC_006624.1	1213039	1214304	-	arCOG01295	HcaD	NAD(FAD)-dependent dehydrogenase	1.9e-191
Thermococcus-kodakarensis-KOD1	GCF_000009965.1	NC_006624.1	1214304	1215794	-	arCOG00754	LhgO	L-2-hydroxyglutarate oxidase LhgO	8.6e-183
Thermococcus-kodakarensis-KOD1	GCF_000009965.1	NC_006624.1	1215954	1217090	-	NA	NA	NA	NA
Thermococcus-kodakarensis-KOD1	GCF_000009965.1	NC_006624.1	1217168	1219129	+	arCOG03235	NA	Predicted ATP-dependent endonuclease of the OLD family	6.4e-81
Thermococcus-kodakarensis-KOD1	GCF_000009965.1	NC_006624.1	1219136	1220629	-	arCOG00024	GlpK	Glycerol kinase	1.2e-216
Thermococcus-kodakarensis-KOD1	GCF_000009965.1	NC_006624.1	1220679	1221425	-	arCOG00701	UgpQ	Glycerophosphoryl diester phosphodiesterase	2e-83
Thermococcus-kodakarensis-KOD1	GCF_000009965.1	NC_006624.1	1221442	1222140	-	arCOG00701	UgpQ	Glycerophosphoryl diester phosphodiesterase	1.3e-45
Thermococcus-kodakarensis-KOD1	GCF_000009965.1	NC_006624.1	1222224	1223594	+	arCOG00137	NA	MFS family permease	2.4e-194
Thermococcus-kodakarensis-KOD1	GCF_000009965.1	NC_006624.1	1223721	1225052	+	arCOG00136	NA	MFS family permease	8.6e-204
Thermococcus-kodakarensis-KOD1	GCF_000009965.1	NC_006624.1	1225052	1225930	+	arCOG01651	NA	Alpha/beta superfamily hydrolase	5.4e-127
Thermococcus-kodakarensis-KOD1	GCF_000009965.1	NC_006624.1	1225991	1226800	+	arCOG05033	NA	Predicted deacetylase	8.1e-84
Thermococcus-kodakarensis-KOD1	GCF_000009965.1	NC_006624.1	1227015	1227632	-	arCOG01891	Tmk	Thymidylate kinase	6.6e-68
Thermococcus-kodakarensis-KOD1	GCF_000009965.1	NC_006624.1	1227695	1228405	-	arCOG00768	{ManB}	Phosphomannomutase, alpha/beta/alpha domain I only	2.7e-115
Thermococcus-kodakarensis-KOD1	GCF_000009965.1	NC_006624.1	1228561	1230432	+	arCOG05865	PepCK	Phosphoenolpyruvate carboxykinase, GTP-dependent	1.2e-284
Thermococcus-kodakarensis-KOD1	GCF_000009965.1	NC_006624.1	1230528	1233020	+	arCOG01421	GlgP	Glucan phosphorylase	3.6e-258
Thermococcus-kodakarensis-KOD1	GCF_000009965.1	NC_006624.1	1233175	1234485	+	arCOG03818	NA	Uncharacterized membrane protein	3e-201
Thermococcus-kodakarensis-KOD1	GCF_000009965.1	NC_006624.1	1234502	1236223	-	arCOG04302	GlnS	Glutamyl- or glutaminyl-tRNA synthetase	2.4e-217
Thermococcus-kodakarensis-KOD1	GCF_000009965.1	NC_006624.1	1236272	1236454	-	NA	NA	NA	NA
Thermococcus-kodakarensis-KOD1	GCF_000009965.1	NC_006624.1	1236523	1237917	-	arCOG04281	DnaG	DNA primase (bacterial type)	6.7e-131
Thermococcus-kodakarensis-KOD1	GCF_000009965.1	NC_006624.1	1237914	1238315	-	arCOG01486	RnmV	5S rRNA maturation endonuclease (Ribonuclease M5), contains TOPRIM domain	4.9e-42
Thermococcus-kodakarensis-KOD1	GCF_000009965.1	NC_006624.1	1238372	1239646	-	arCOG01356	NA	Radical SAM superfamily enzyme	1.1e-98
Thermococcus-kodakarensis-KOD1	GCF_000009965.1	NC_006624.1	1239730	1239933	-	arCOG02144	HHT1	Histones H3 and H4	3.2e-19
Thermococcus-kodakarensis-KOD1	GCF_000009965.1	NC_006624.1	1240272	1240739	-	arCOG04048	Dcd	Deoxycytidine deaminase	1.9e-43
Thermococcus-kodakarensis-KOD1	GCF_000009965.1	NC_006624.1	1241531	1241851	-	arCOG04287	RPP1A	Ribosomal protein L12E/L44/L45/RPP1/RPP2	5.9e-17
Thermococcus-kodakarensis-KOD1	GCF_000009965.1	NC_006624.1	1241922	1242944	-	arCOG04288	RplJ	Ribosomal protein L10	9.3e-106
Thermococcus-kodakarensis-KOD1	GCF_000009965.1	NC_006624.1	1242950	1243600	-	arCOG04289	RplA	Ribosomal protein L1	1e-73
Thermococcus-kodakarensis-KOD1	GCF_000009965.1	NC_006624.1	1243714	1244211	-	arCOG04372	RplK	Ribosomal protein L11	1.2e-59
Thermococcus-kodakarensis-KOD1	GCF_000009965.1	NC_006624.1	1244246	1244704	-	arCOG01920	NusG	Transcription antiterminator NusG	9.4e-51
Thermococcus-kodakarensis-KOD1	GCF_000009965.1	NC_006624.1	1244727	1244912	-	arCOG02204	Sss1	Preprotein translocase subunit Sss1	2.9e-13
Thermococcus-kodakarensis-KOD1	GCF_000009965.1	NC_006624.1	1244943	1246064	-	arCOG02201	FtsZ1_2	Cell division GTPase	1.3e-127
Thermococcus-kodakarensis-KOD1	GCF_000009965.1	NC_006624.1	1246180	1246998	-	arCOG01616	GEK1	D-aminoacyl-tRNA deacylase, involved in ethanol tolerance	3.5e-91
Thermococcus-kodakarensis-KOD1	GCF_000009965.1	NC_006624.1	1247048	1247227	-	arCOG04026	NA	Pilin/Flagellin, contains class III signal peptide	3e-19
Thermococcus-kodakarensis-KOD1	GCF_000009965.1	NC_006624.1	1247308	1248516	-	arCOG01772	FucI	L-fucose isomerase or related protein	9.4e-124
Thermococcus-kodakarensis-KOD1	GCF_000009965.1	NC_006624.1	1248569	1249165	+	arCOG00720	NA	PIN domain containing protein	9e-72
Thermococcus-kodakarensis-KOD1	GCF_000009965.1	NC_006624.1	1250438	1251127	-	arCOG01122	RpiA	Ribose 5-phosphate isomerase	3.4e-59
Thermococcus-kodakarensis-KOD1	GCF_000009965.1	NC_006624.1	1251132	1251500	-	arCOG05781	NA	Uncharacterized membrane protein	2.4e-40
Thermococcus-kodakarensis-KOD1	GCF_000009965.1	NC_006624.1	1251571	1253517	-	arCOG00543	FttA	Transcription termination factor, consists of metallo-beta-lactamase domain and an RNA-binding KH domain	7.5e-242
Thermococcus-kodakarensis-KOD1	GCF_000009965.1	NC_006624.1	1253527	1254138	-	arCOG00970	PRE1	20S proteasome, beta subunit	5e-70
Thermococcus-kodakarensis-KOD1	GCF_000009965.1	NC_006624.1	1254244	1255410	+	arCOG01048	NA	Uncharacterized protein	8.4e-108
Thermococcus-kodakarensis-KOD1	GCF_000009965.1	NC_006624.1	1255522	1256787	-	arCOG01352	GdhA	Glutamate dehydrogenase/leucine dehydrogenase	1.4e-138
Thermococcus-kodakarensis-KOD1	GCF_000009965.1	NC_006624.1	1257343	1258902	+	arCOG04466	NA	Na+-dependent transporter of the SNF family	5e-153
Thermococcus-kodakarensis-KOD1	GCF_000009965.1	NC_006624.1	1258913	1259020	+	arCOG05782	NA	Uncharacterized protein	5.5e-19
Thermococcus-kodakarensis-KOD1	GCF_000009965.1	NC_006624.1	1259065	1259799	+	arCOG03820	NA	Uncharacterized membrane protein	1.2e-66
Thermococcus-kodakarensis-KOD1	GCF_000009965.1	NC_006624.1	1259796	1260113	-	arCOG02305	GlnK	Nitrogen regulatory protein PII	1.1e-16
Thermococcus-kodakarensis-KOD1	GCF_000009965.1	NC_006624.1	1260170	1262197	-	arCOG03281	NA	Glycosyl hydrolase family 57	1.5e-267
Thermococcus-kodakarensis-KOD1	GCF_000009965.1	NC_006624.1	1262338	1262592	+	arCOG10072	NA	Uncharacterized protein	7.7e-40
Thermococcus-kodakarensis-KOD1	GCF_000009965.1	NC_006624.1	1262662	1264602	+	arCOG01695	NA	Predicted component of the ribosome quality control (RQC) complex, YloA/Tae2 family, contains fibronectin-binding (FbpA) and DUF814 domains	8.2e-180
Thermococcus-kodakarensis-KOD1	GCF_000009965.1	NC_006624.1	1264599	1265015	-	arCOG01008	NikR	Transcriptional regulator, CopG/Arc/MetJ family (DNA-binding and a metal-binding domains)	1.1e-42
Thermococcus-kodakarensis-KOD1	GCF_000009965.1	NC_006624.1	1265086	1265532	+	arCOG05776	NA	Uncharacterized protein	1.6e-37
Thermococcus-kodakarensis-KOD1	GCF_000009965.1	NC_006624.1	1265543	1266331	+	NA	NA	NA	NA
Thermococcus-kodakarensis-KOD1	GCF_000009965.1	NC_006624.1	1266691	1268019	+	arCOG01432	NA	Tryptophan synthase beta-subunit	1.5e-166
Thermococcus-kodakarensis-KOD1	GCF_000009965.1	NC_006624.1	1268070	1269077	-	arCOG00494	Asd	Aspartate-semialdehyde dehydrogenase	3.7e-101
Thermococcus-kodakarensis-KOD1	GCF_000009965.1	NC_006624.1	1269095	1269973	-	arCOG01027	ThrB	Homoserine kinase	1.1e-84
Thermococcus-kodakarensis-KOD1	GCF_000009965.1	NC_006624.1	1270002	1271102	-	arCOG00861	LysC	Aspartokinase	6e-63
Thermococcus-kodakarensis-KOD1	GCF_000009965.1	NC_006624.1	1271102	1272112	-	arCOG01876	MetE	Methionine synthase II (cobalamin-independent)	1.3e-110
Thermococcus-kodakarensis-KOD1	GCF_000009965.1	NC_006624.1	1272114	1273043	-	arCOG01877	MetE	Methionine synthase II (cobalamin-independent)	1.7e-93
Thermococcus-kodakarensis-KOD1	GCF_000009965.1	NC_006624.1	1273040	1274098	-	arCOG00475	MetF	5,10-methylenetetrahydrofolate reductase	1.2e-23
Thermococcus-kodakarensis-KOD1	GCF_000009965.1	NC_006624.1	1274091	1275221	-	arCOG00060	MetC	Cystathionine beta-lyase/cystathionine gamma-synthase	9.7e-115
Thermococcus-kodakarensis-KOD1	GCF_000009965.1	NC_006624.1	1275401	1276063	-	arCOG00307	RPP1	RNase P/RNase MRP subunit p30	2.8e-52
Thermococcus-kodakarensis-KOD1	GCF_000009965.1	NC_006624.1	1276060	1276515	-	arCOG01042	NA	Exosome subunit, RNA binding protein with dsRBD fold	4.2e-22
Thermococcus-kodakarensis-KOD1	GCF_000009965.1	NC_006624.1	1276667	1278238	-	arCOG02841	MdlB	ABC-type multidrug transport system, ATPase and permease component	4.5e-70
Thermococcus-kodakarensis-KOD1	GCF_000009965.1	NC_006624.1	1278576	1279622	-	arCOG07076	NA	Uncharacterized protein	2.4e-84
Thermococcus-kodakarensis-KOD1	GCF_000009965.1	NC_006624.1	1279898	1280527	-	arCOG04209	RPL15A	Ribosomal protein L15E	4.4e-76
Thermococcus-kodakarensis-KOD1	GCF_000009965.1	NC_006624.1	1280610	1281680	+	arCOG01000	PepP	Xaa-Pro aminopeptidase	1.2e-90
Thermococcus-kodakarensis-KOD1	GCF_000009965.1	NC_006624.1	1281744	1282337	-	arCOG01963	NA	PhoU-like domain fused to TrkA-C domain	4e-42
Thermococcus-kodakarensis-KOD1	GCF_000009965.1	NC_006624.1	1282324	1282941	-	arCOG01963	NA	PhoU-like domain fused to TrkA-C domain	4.2e-54
Thermococcus-kodakarensis-KOD1	GCF_000009965.1	NC_006624.1	1282995	1284182	-	arCOG00624	MgtE2	Permease, similar to cation transporter	8.5e-94
Thermococcus-kodakarensis-KOD1	GCF_000009965.1	NC_006624.1	1284616	1285809	+	arCOG05807	NA	Surface protein	3.5e-102
Thermococcus-kodakarensis-KOD1	GCF_000009965.1	NC_006624.1	1285915	1289763	+	arCOG02635	NA	Type II restriction enzyme, methylase subunit	3.4e-139
Thermococcus-kodakarensis-KOD1	GCF_000009965.1	NC_006624.1	1289959	1292862	+	arCOG00809	LeuS	Leucyl-tRNA synthetase	0
Thermococcus-kodakarensis-KOD1	GCF_000009965.1	NC_006624.1	1292895	1293269	-	NA	NA	NA	NA
Thermococcus-kodakarensis-KOD1	GCF_000009965.1	NC_006624.1	1293336	1294328	-	arCOG07076	NA	Uncharacterized protein	3.4e-103
Thermococcus-kodakarensis-KOD1	GCF_000009965.1	NC_006624.1	1294841	1295662	+	arCOG02703	NA	SAM-dependent methyltransferase	4.3e-66
Thermococcus-kodakarensis-KOD1	GCF_000009965.1	NC_006624.1	1295631	1297055	+	arCOG03166	NA	AAA+ superfamily ATPase fused to HTH and RecB nuclease domains	1.6e-130
Thermococcus-kodakarensis-KOD1	GCF_000009965.1	NC_006624.1	1297056	1298375	-	arCOG01107	ArgE	Acetylornithine deacetylase/Succinyl-diaminopimelate desuccinylase or related deacylase	6.8e-62
Thermococcus-kodakarensis-KOD1	GCF_000009965.1	NC_006624.1	1298411	1299055	-	arCOG05799	NA	Uncharacterized membrane protein	1e-48
Thermococcus-kodakarensis-KOD1	GCF_000009965.1	NC_006624.1	1299129	1300160	-	arCOG01726	IspA	Geranylgeranyl pyrophosphate synthase	2.9e-89
Thermococcus-kodakarensis-KOD1	GCF_000009965.1	NC_006624.1	1300230	1301564	-	arCOG00546	RnjA	mRNA degradation ribonuclease J1/J2	6.9e-185
Thermococcus-kodakarensis-KOD1	GCF_000009965.1	NC_006624.1	1301699	1302823	-	arCOG00613	LldD/Idi	FMN-dependent dehydrogenase, includes L-lactate dehydrogenase and type II isopentenyl diphosphate isomerase	7.9e-125
Thermococcus-kodakarensis-KOD1	GCF_000009965.1	NC_006624.1	1302871	1303548	-	arCOG02005	RacX	Aspartate racemase	1.7e-90
Thermococcus-kodakarensis-KOD1	GCF_000009965.1	NC_006624.1	1303630	1304385	-	arCOG00215	CinA	Predicted nucleotide-utilizing enzyme related to molybdopterin-biosynthesis enzyme MoeA	8.5e-83
Thermococcus-kodakarensis-KOD1	GCF_000009965.1	NC_006624.1	1304391	1305179	-	arCOG00860	NA	Isopentenyl phosphate kinase, enzyme of modified mevalonate pathway	5.3e-62
Thermococcus-kodakarensis-KOD1	GCF_000009965.1	NC_006624.1	1305176	1306189	-	arCOG01028	ERG12	Mevalonate kinase	8.9e-82
Thermococcus-kodakarensis-KOD1	GCF_000009965.1	NC_006624.1	1306186	1306608	-	arCOG02108	NA	HEPN domain containing protein	1.2e-30
Thermococcus-kodakarensis-KOD1	GCF_000009965.1	NC_006624.1	1306605	1306979	-	arCOG02107	NA	Minimal nucleotidyltransferase	2.5e-40
Thermococcus-kodakarensis-KOD1	GCF_000009965.1	NC_006624.1	1307016	1307894	-	arCOG01728	Mho1	Predicted class III extradiol dioxygenase, MEMO1 family	9.3e-89
Thermococcus-kodakarensis-KOD1	GCF_000009965.1	NC_006624.1	1307929	1308993	-	arCOG01434	NA	Cysteate synthase	1.7e-99
Thermococcus-kodakarensis-KOD1	GCF_000009965.1	NC_006624.1	1309055	1309888	+	arCOG01324	Udp	Uridine phosphorylase	1.6e-78
Thermococcus-kodakarensis-KOD1	GCF_000009965.1	NC_006624.1	1309890	1310960	+	arCOG05848	NA	Uncharacterized protein	2.3e-86
Thermococcus-kodakarensis-KOD1	GCF_000009965.1	NC_006624.1	1311905	1313248	-	arCOG01069	NA	CoA-dependent NAD(P)H Sulfur Oxidoreductase	3.6e-103
Thermococcus-kodakarensis-KOD1	GCF_000009965.1	NC_006624.1	1313352	1314155	-	arCOG01327	Pnp	Purine nucleoside phosphorylase	5.2e-91
Thermococcus-kodakarensis-KOD1	GCF_000009965.1	NC_006624.1	1314197	1315501	-	arCOG05844	NA	Uncharacterized protein	2e-133
Thermococcus-kodakarensis-KOD1	GCF_000009965.1	NC_006624.1	1315601	1315810	-	arCOG05879	NA	Uncharacterized protein	3.9e-16
Thermococcus-kodakarensis-KOD1	GCF_000009965.1	NC_006624.1	1315981	1316091	-	NA	NA	NA	NA
Thermococcus-kodakarensis-KOD1	GCF_000009965.1	NC_006624.1	1316359	1317705	+	arCOG01228	Ffh	Signal recognition particle GTPase	3.9e-173
Thermococcus-kodakarensis-KOD1	GCF_000009965.1	NC_006624.1	1317702	1317941	+	arCOG01117	NA	Lrp/AsnC family C-terminal domain	8.6e-21
Thermococcus-kodakarensis-KOD1	GCF_000009965.1	NC_006624.1	1317947	1318468	+	arCOG02579	NA	Fe-S-cluster containining protein	2.5e-27
Thermococcus-kodakarensis-KOD1	GCF_000009965.1	NC_006624.1	1318525	1319238	+	arCOG00031	Apt	Adenine/guanine phosphoribosyltransferase or related PRPP-binding protein	1.7e-85
Thermococcus-kodakarensis-KOD1	GCF_000009965.1	NC_006624.1	1319248	1319577	+	arCOG08611	NA	Uncharacterized protein	8.5e-34
Thermococcus-kodakarensis-KOD1	GCF_000009965.1	NC_006624.1	1319560	1320009	-	arCOG01580	NA	DNA-binding transcriptional regulator, Lrp family	4.2e-39
Thermococcus-kodakarensis-KOD1	GCF_000009965.1	NC_006624.1	1321275	1322036	+	arCOG01143	ApaH	Serine/threonine protein phosphatase PP2A family	4.6e-37
Thermococcus-kodakarensis-KOD1	GCF_000009965.1	NC_006624.1	1322042	1322341	-	arCOG04811	NA	Uncharacterized membrane protein, Fun14 family	6.7e-28
Thermococcus-kodakarensis-KOD1	GCF_000009965.1	NC_006624.1	1322450	1322779	+	arCOG00002	NA	Transcriptional regulator, PadR family	2.4e-12
Thermococcus-kodakarensis-KOD1	GCF_000009965.1	NC_006624.1	1322780	1322935	-	arCOG04049	RPL40A	Ribosomal protein L40E	5.1e-18
Thermococcus-kodakarensis-KOD1	GCF_000009965.1	NC_006624.1	1323123	1323728	-	arCOG04245	RpsB	Ribosomal protein S2	6.4e-79
Thermococcus-kodakarensis-KOD1	GCF_000009965.1	NC_006624.1	1323742	1324767	-	arCOG01170	Eno	Enolase	3.6e-98
Thermococcus-kodakarensis-KOD1	GCF_000009965.1	NC_006624.1	1324774	1324947	-	arCOG01268	Rpo6/RpoZ	DNA-directed RNA polymerase subunit K/omega	1.3e-22
Thermococcus-kodakarensis-KOD1	GCF_000009965.1	NC_006624.1	1325079	1325276	-	arCOG04244	RPB10	DNA-directed RNA polymerase, subunit N (RpoN/RPB10)	2.5e-26
Thermococcus-kodakarensis-KOD1	GCF_000009965.1	NC_006624.1	1325309	1325716	-	arCOG04243	RpsI	Ribosomal protein S9	9.5e-34
Thermococcus-kodakarensis-KOD1	GCF_000009965.1	NC_006624.1	1325727	1326155	-	arCOG04242	RplM	Ribosomal protein L13	1.3e-53
Thermococcus-kodakarensis-KOD1	GCF_000009965.1	NC_006624.1	1326162	1326527	-	arCOG00780	RPL18A	Ribosomal protein L18E	1e-45
Thermococcus-kodakarensis-KOD1	GCF_000009965.1	NC_006624.1	1326678	1327457	-	arCOG04241	RpoA/Rpo1	DNA-directed RNA polymerase subunit D	3e-55
Thermococcus-kodakarensis-KOD1	GCF_000009965.1	NC_006624.1	1327488	1327910	-	arCOG04240	RpsK	Ribosomal protein S11	3e-56
Thermococcus-kodakarensis-KOD1	GCF_000009965.1	NC_006624.1	1327907	1328449	-	arCOG04239	RpsD	Ribosomal protein S4 or related protein	2.6e-64
Thermococcus-kodakarensis-KOD1	GCF_000009965.1	NC_006624.1	1328460	1328909	-	arCOG01722	RpsM	Ribosomal protein S13	1.4e-51
Thermococcus-kodakarensis-KOD1	GCF_000009965.1	NC_006624.1	1329024	1329611	-	arCOG00110	RsmC	16S RNA G1207 methylase RsmC	4.2e-79
Thermococcus-kodakarensis-KOD1	GCF_000009965.1	NC_006624.1	1329652	1330449	-	arCOG07090	NA	Uncharacterized membrane protein	8.1e-53
Thermococcus-kodakarensis-KOD1	GCF_000009965.1	NC_006624.1	1330480	1331496	-	arCOG00987	TruB	Pseudouridine synthase	1.7e-136
Thermococcus-kodakarensis-KOD1	GCF_000009965.1	NC_006624.1	1331506	1331745	-	arCOG03086	NA	Toxic component of toxin-antitoxin system, dsRBD-like fold, HicA family	1.9e-26
Thermococcus-kodakarensis-KOD1	GCF_000009965.1	NC_006624.1	1331717	1331938	-	arCOG02411	NA	HicB family component of toxin-antitoxin system, antitoxin, predicted nuclease of the RNAse H fold	2e-17
Thermococcus-kodakarensis-KOD1	GCF_000009965.1	NC_006624.1	1331983	1332693	-	arCOG01263	DltE	Short-chain dehydrogenase	3.9e-65
Thermococcus-kodakarensis-KOD1	GCF_000009965.1	NC_006624.1	1332801	1333052	-	arCOG04167	RPL14A	Ribosomal protein L14E/L6E/L27E	1.6e-34
Thermococcus-kodakarensis-KOD1	GCF_000009965.1	NC_006624.1	1333053	1333634	-	arCOG01037	Cmk	Cytidylate kinase	3.8e-64
Thermococcus-kodakarensis-KOD1	GCF_000009965.1	NC_006624.1	1333646	1333918	-	arCOG04168	RPL34A	Ribosomal protein L34E	3.4e-39
Thermococcus-kodakarensis-KOD1	GCF_000009965.1	NC_006624.1	1333960	1334484	-	arCOG02673	NA	OxaA/SpoJ/YidC translocase/secretase, sec-independent itegration of nascent memrane proteins into membrane	3.1e-52
Thermococcus-kodakarensis-KOD1	GCF_000009965.1	NC_006624.1	1334477	1335067	-	arCOG01039	AdkA	Archaeal adenylate kinase	1.8e-52
Thermococcus-kodakarensis-KOD1	GCF_000009965.1	NC_006624.1	1335150	1336598	-	arCOG04169	SecY	Preprotein translocase subunit SecY	1.8e-125
Thermococcus-kodakarensis-KOD1	GCF_000009965.1	NC_006624.1	1336639	1337085	-	arCOG00779	RplO	Ribosomal protein L15	1.3e-41
Thermococcus-kodakarensis-KOD1	GCF_000009965.1	NC_006624.1	1337097	1337564	-	arCOG04086	RpmD	Ribosomal protein L30	5.2e-55
Thermococcus-kodakarensis-KOD1	GCF_000009965.1	NC_006624.1	1337576	1338283	-	arCOG04087	RpsE	Ribosomal protein S5	1.6e-76
Thermococcus-kodakarensis-KOD1	GCF_000009965.1	NC_006624.1	1338280	1338885	-	arCOG04088	RplR	Ribosomal protein L18	8.7e-66
Thermococcus-kodakarensis-KOD1	GCF_000009965.1	NC_006624.1	1338896	1339342	-	arCOG04089	RPL19A	Ribosomal protein L19E	1.7e-50
Thermococcus-kodakarensis-KOD1	GCF_000009965.1	NC_006624.1	1339353	1339733	-	arCOG00781	RPL32	Ribosomal protein L32E	9e-34
Thermococcus-kodakarensis-KOD1	GCF_000009965.1	NC_006624.1	1339750	1340304	-	arCOG04090	RplF	Ribosomal protein L6P	4.5e-68
Thermococcus-kodakarensis-KOD1	GCF_000009965.1	NC_006624.1	1340315	1340707	-	arCOG04091	RpsH	Ribosomal protein S8	8.7e-50
Thermococcus-kodakarensis-KOD1	GCF_000009965.1	NC_006624.1	1340719	1340889	-	arCOG00782	RpsN	Ribosomal protein S14	2.6e-17
Thermococcus-kodakarensis-KOD1	GCF_000009965.1	NC_006624.1	1340891	1341442	-	arCOG04092	RplE	Ribosomal protein L5	9.7e-52
Thermococcus-kodakarensis-KOD1	GCF_000009965.1	NC_006624.1	1341456	1342187	-	arCOG04093	RPS4A	Ribosomal protein S4E	1e-69
Thermococcus-kodakarensis-KOD1	GCF_000009965.1	NC_006624.1	1342187	1342552	-	arCOG04094	RplX	Ribosomal protein L24	2.3e-47
Thermococcus-kodakarensis-KOD1	GCF_000009965.1	NC_006624.1	1342564	1342989	-	arCOG04095	RplN	Ribosomal protein L14	6e-46
Thermococcus-kodakarensis-KOD1	GCF_000009965.1	NC_006624.1	1342993	1343337	-	arCOG04096	RpsQ	Ribosomal protein S17	2.5e-27
Thermococcus-kodakarensis-KOD1	GCF_000009965.1	NC_006624.1	1343334	1343600	-	arCOG00784	POP4	RNase P/RNase MRP subunit p29	7.7e-27
Thermococcus-kodakarensis-KOD1	GCF_000009965.1	NC_006624.1	1343597	1343863	-	arCOG04223	SUI1	Translation initiation factor 1 (eIF-1/SUI1)	4.3e-28
Thermococcus-kodakarensis-KOD1	GCF_000009965.1	NC_006624.1	1343900	1344100	-	arCOG00785	RpmC	Ribosomal protein L29	2e-15
Thermococcus-kodakarensis-KOD1	GCF_000009965.1	NC_006624.1	1344087	1344716	-	arCOG04097	RpsC	Ribosomal protein S3	1e-73
Thermococcus-kodakarensis-KOD1	GCF_000009965.1	NC_006624.1	1344722	1345192	-	arCOG04098	RplV	Ribosomal protein L22	6.5e-40
Thermococcus-kodakarensis-KOD1	GCF_000009965.1	NC_006624.1	1345203	1345610	-	arCOG04099	RpsS	Ribosomal protein S19	1.4e-40
Thermococcus-kodakarensis-KOD1	GCF_000009965.1	NC_006624.1	1345610	1346329	-	arCOG04067	RplB	Ribosomal protein L2	1.7e-88
Thermococcus-kodakarensis-KOD1	GCF_000009965.1	NC_006624.1	1346343	1346603	-	arCOG04072	RplW	Ribosomal protein L23	5.6e-34
Thermococcus-kodakarensis-KOD1	GCF_000009965.1	NC_006624.1	1346610	1347377	-	arCOG04071	RplD	Ribosomal protein L4	1.8e-98
Thermococcus-kodakarensis-KOD1	GCF_000009965.1	NC_006624.1	1347388	1348428	-	arCOG04070	RplC	Ribosomal protein L3	4.2e-106
Thermococcus-kodakarensis-KOD1	GCF_000009965.1	NC_006624.1	1348430	1349200	-	arCOG04069	MTH1	RNA methyltransferase, SPOUT superfamily	7.2e-91
Thermococcus-kodakarensis-KOD1	GCF_000009965.1	NC_006624.1	1349822	1351198	-	arCOG03166	NA	AAA+ superfamily ATPase fused to HTH and RecB nuclease domains	4.8e-151
Thermococcus-kodakarensis-KOD1	GCF_000009965.1	NC_006624.1	1351262	1352404	-	arCOG04218	NA	ATP-dependent RNA ligase	2.2e-123
Thermococcus-kodakarensis-KOD1	GCF_000009965.1	NC_006624.1	1352553	1353101	-	arCOG04113	RplP	Ribosomal protein L10AE/L16	1e-55
Thermococcus-kodakarensis-KOD1	GCF_000009965.1	NC_006624.1	1353196	1354359	-	arCOG05728	NA	MFS family permease	1.4e-141
Thermococcus-kodakarensis-KOD1	GCF_000009965.1	NC_006624.1	1354523	1355680	+	arCOG00082	PucG	Serine-pyruvate aminotransferase/archaeal aspartate aminotransferase	7.2e-93
Thermococcus-kodakarensis-KOD1	GCF_000009965.1	NC_006624.1	1355761	1356342	-	arCOG05793	NA	ATPase involved in pili biosynthesis	8.3e-81
Thermococcus-kodakarensis-KOD1	GCF_000009965.1	NC_006624.1	1356549	1357454	+	arCOG00409	AsnS	Aspartyl/asparaginyl-tRNA synthetase	5.5e-119
Thermococcus-kodakarensis-KOD1	GCF_000009965.1	NC_006624.1	1357457	1358287	-	arCOG00046	TilS	tRNA(Ile)-lysidine synthase TilS/MesJ	1.3e-128
Thermococcus-kodakarensis-KOD1	GCF_000009965.1	NC_006624.1	1358381	1360642	-	arCOG07110	NA	Oligosaccharyl transferase, PMT/STT3 family	1.6e-222
Thermococcus-kodakarensis-KOD1	GCF_000009965.1	NC_006624.1	1360639	1361076	-	arCOG07109	NA	Uncharacterized protein	1.4e-62
Thermococcus-kodakarensis-KOD1	GCF_000009965.1	NC_006624.1	1361121	1362401	+	arCOG01389	NA	Glycosyl transferase family 2	9.5e-66
Thermococcus-kodakarensis-KOD1	GCF_000009965.1	NC_006624.1	1362456	1362953	-	arCOG07108	NA	Uncharacterized membrane protein	4.7e-71
Thermococcus-kodakarensis-KOD1	GCF_000009965.1	NC_006624.1	1362950	1363870	-	arCOG00042	TilS	tRNA(Ile)-lysidine synthase TilS/MesJ	1.2e-95
Thermococcus-kodakarensis-KOD1	GCF_000009965.1	NC_006624.1	1363912	1365405	-	arCOG02231	NA	Uncharacterized FAD-dependent dehydrogenase	1.3e-214
Thermococcus-kodakarensis-KOD1	GCF_000009965.1	NC_006624.1	1365538	1366095	+	arCOG00606	NA	CBS domain	1.5e-23
Thermococcus-kodakarensis-KOD1	GCF_000009965.1	NC_006624.1	1366144	1367286	+	arCOG01953	KefB	Potassium-efflux system protein KefB	2.1e-73
Thermococcus-kodakarensis-KOD1	GCF_000009965.1	NC_006624.1	1367297	1368421	+	arCOG01953	KefB	Potassium-efflux system protein KefB	1.4e-91
Thermococcus-kodakarensis-KOD1	GCF_000009965.1	NC_006624.1	1368522	1369133	+	arCOG01997	MarC	Multiple antibiotic transporter	3.4e-37
Thermococcus-kodakarensis-KOD1	GCF_000009965.1	NC_006624.1	1369197	1370507	+	arCOG00404	HisS	Histidyl-tRNA synthetase	1.6e-110
Thermococcus-kodakarensis-KOD1	GCF_000009965.1	NC_006624.1	1370567	1371517	-	arCOG02041	NA	Protein containing Fe-S cluster, metallopeptidase and nuclease domain of phospholipase D family	2.4e-23
Thermococcus-kodakarensis-KOD1	GCF_000009965.1	NC_006624.1	1371561	1371677	-	arCOG10094	NA	Uncharacterized protein	1.4e-06
Thermococcus-kodakarensis-KOD1	GCF_000009965.1	NC_006624.1	1371787	1372065	+	arCOG05867	NA	Uncharacterized protein	1.2e-16
Thermococcus-kodakarensis-KOD1	GCF_000009965.1	NC_006624.1	1372262	1373692	+	arCOG05838	NA	Uncharacterized protein	3.9e-136
Thermococcus-kodakarensis-KOD1	GCF_000009965.1	NC_006624.1	1373845	1376604	+	arCOG01255	AlaS	Alanyl-tRNA synthetase	0
Thermococcus-kodakarensis-KOD1	GCF_000009965.1	NC_006624.1	1376876	1378342	+	arCOG01316	PutP	Na+/proline symporter	4.4e-92
Thermococcus-kodakarensis-KOD1	GCF_000009965.1	NC_006624.1	1378410	1379474	-	arCOG00984	EutG	Alcohol dehydrogenase, class IV	9e-79
Thermococcus-kodakarensis-KOD1	GCF_000009965.1	NC_006624.1	1379589	1379954	+	arCOG08590	NA	Uncharacterized protein	6.6e-63
Thermococcus-kodakarensis-KOD1	GCF_000009965.1	NC_006624.1	1379921	1380385	-	arCOG05866	NA	Uncharacterized protein	1.7e-41
Thermococcus-kodakarensis-KOD1	GCF_000009965.1	NC_006624.1	1380472	1381224	-	arCOG04454	NIF3	Putative GTP cyclohydrolase 1 type 2, NIF3 family	3.2e-94
Thermococcus-kodakarensis-KOD1	GCF_000009965.1	NC_006624.1	1381221	1382618	-	arCOG03166	NA	AAA+ superfamily ATPase fused to HTH and RecB nuclease domains	6.6e-94
Thermococcus-kodakarensis-KOD1	GCF_000009965.1	NC_006624.1	1382725	1384512	+	arCOG01361	ELP3	Histone acetyltransferase	1.4e-191
Thermococcus-kodakarensis-KOD1	GCF_000009965.1	NC_006624.1	1384509	1385291	-	arCOG05758	NA	TrkA-C domain contaning protein	2.9e-89
Thermococcus-kodakarensis-KOD1	GCF_000009965.1	NC_006624.1	1385291	1385854	-	arCOG10041	NA	Uncharacterized membrane protein HdeD, DUF308 family	8e-52
Thermococcus-kodakarensis-KOD1	GCF_000009965.1	NC_006624.1	1386001	1387938	-	arCOG02087	NA	Predicted membrane protein	7.2e-104
Thermococcus-kodakarensis-KOD1	GCF_000009965.1	NC_006624.1	1387944	1388990	-	arCOG02436	NosY	ABC-type transport system involved in multi-copper enzyme maturation, permease component	5.3e-44
Thermococcus-kodakarensis-KOD1	GCF_000009965.1	NC_006624.1	1388987	1389910	-	arCOG00194	CcmA	ABC-type multidrug transport system, ATPase component	5.1e-103
Thermococcus-kodakarensis-KOD1	GCF_000009965.1	NC_006624.1	1390048	1390557	+	arCOG02579	NA	Fe-S-cluster containining protein	7.5e-26
Thermococcus-kodakarensis-KOD1	GCF_000009965.1	NC_006624.1	1390596	1391105	+	arCOG00993	NIP7	Protein involved in ribosomal biogenesis, contains PUA domain	1.8e-49
Thermococcus-kodakarensis-KOD1	GCF_000009965.1	NC_006624.1	1391337	1391609	+	NA	NA	NA	NA
Thermococcus-kodakarensis-KOD1	GCF_000009965.1	NC_006624.1	1391626	1392363	+	arCOG07128	NA	Uncharacterized membrane protein	3.5e-47
Thermococcus-kodakarensis-KOD1	GCF_000009965.1	NC_006624.1	1392363	1392647	+	arCOG07128	NA	Uncharacterized membrane protein	6.1e-18
Thermococcus-kodakarensis-KOD1	GCF_000009965.1	NC_006624.1	1392644	1392946	+	arCOG04023	NA	ABC-2 family transporter protein	6.9e-20
Thermococcus-kodakarensis-KOD1	GCF_000009965.1	NC_006624.1	1392991	1393413	+	arCOG04023	NA	ABC-2 family transporter protein	4e-14
Thermococcus-kodakarensis-KOD1	GCF_000009965.1	NC_006624.1	1393410	1393826	+	arCOG04022	NA	Uncharacterized membrane protein	2.2e-7
Thermococcus-kodakarensis-KOD1	GCF_000009965.1	NC_006624.1	1393823	1394479	+	arCOG00194	CcmA	ABC-type multidrug transport system, ATPase component	1.4e-54
Thermococcus-kodakarensis-KOD1	GCF_000009965.1	NC_006624.1	1394436	1396058	+	arCOG03264	NA	Cell surface protein	3e-80
Thermococcus-kodakarensis-KOD1	GCF_000009965.1	NC_006624.1	1396144	1396890	+	arCOG01171	KaiC	KaiC family ATPase implicated in signal transduction	1.6e-80
Thermococcus-kodakarensis-KOD1	GCF_000009965.1	NC_006624.1	1396913	1397461	+	arCOG00921	NA	Predicted transcriptional regulator	2.2e-57
Thermococcus-kodakarensis-KOD1	GCF_000009965.1	NC_006624.1	1397467	1397898	-	arCOG00279	SpeD	S-adenosylmethionine decarboxylase/arginine decarboxylase	6.1e-37
Thermococcus-kodakarensis-KOD1	GCF_000009965.1	NC_006624.1	1398210	1399115	+	arCOG03054	SecF	Preprotein translocase subunit SecF	9.4e-98
Thermococcus-kodakarensis-KOD1	GCF_000009965.1	NC_006624.1	1399112	1400632	+	arCOG03055	SecD	Preprotein translocase subunit SecD	1.3e-129
Thermococcus-kodakarensis-KOD1	GCF_000009965.1	NC_006624.1	1400632	1401321	+	arCOG01957	TrkA	TrkA, K+ transport system, NAD-binding component	1.4e-66
Thermococcus-kodakarensis-KOD1	GCF_000009965.1	NC_006624.1	1401441	1401752	+	arCOG03363	NtpF	Archaeal/vacuolar-type H+-ATPase subunit H	6.5e-19
Thermococcus-kodakarensis-KOD1	GCF_000009965.1	NC_006624.1	1401754	1403745	+	arCOG04138	NtpI	Archaeal/vacuolar-type H+-ATPase subunit I	2e-141
Thermococcus-kodakarensis-KOD1	GCF_000009965.1	NC_006624.1	1403763	1404248	+	arCOG02455	AtpK	Archaeal/vacuolar-type Na+/H+-ATPase, subunit K	5.9e-39
Thermococcus-kodakarensis-KOD1	GCF_000009965.1	NC_006624.1	1404288	1404899	+	arCOG00869	NtpE	Archaeal/vacuolar-type H+-ATPase subunit E	2.3e-39
Thermococcus-kodakarensis-KOD1	GCF_000009965.1	NC_006624.1	1404905	1405999	+	arCOG02459	NtpC	Archaeal/vacuolar-type H+-ATPase subunit C	8.3e-72
Thermococcus-kodakarensis-KOD1	GCF_000009965.1	NC_006624.1	1405996	1406304	+	arCOG04102	NtpG	Archaeal/vacuolar-type H+-ATPase subunit F	4.2e-20
Thermococcus-kodakarensis-KOD1	GCF_000009965.1	NC_006624.1	1406311	1408068	+	arCOG00868	NtpA	Archaeal/vacuolar-type H+-ATPase subunit A	6.4e-261
Thermococcus-kodakarensis-KOD1	GCF_000009965.1	NC_006624.1	1408068	1409465	+	arCOG00865	NtpB	Archaeal/vacuolar-type H+-ATPase subunit B	1.4e-194
Thermococcus-kodakarensis-KOD1	GCF_000009965.1	NC_006624.1	1409494	1410138	+	arCOG04101	NtpD	Archaeal/vacuolar-type H+-ATPase subunit D	7.7e-48
Thermococcus-kodakarensis-KOD1	GCF_000009965.1	NC_006624.1	1410233	1411000	+	arCOG00506	NorV	Flavorubredoxin	2.1e-103
Thermococcus-kodakarensis-KOD1	GCF_000009965.1	NC_006624.1	1411010	1411765	+	arCOG02320	Tar	Methyl-accepting chemotaxis protein	4.4e-102
Thermococcus-kodakarensis-KOD1	GCF_000009965.1	NC_006624.1	1411758	1412978	+	arCOG01254	AlaX	Ser-tRNA(Ala) deacylase AlaX (editing enzyme)	2.2e-104
Thermococcus-kodakarensis-KOD1	GCF_000009965.1	NC_006624.1	1413046	1413771	+	arCOG03789	NA	Inactivated KaiC-like ATPase, DUF835 family	2.6e-55
Thermococcus-kodakarensis-KOD1	GCF_000009965.1	NC_006624.1	1413746	1414453	+	arCOG03791	NA	Inactivated KaiC-like ATPase, DUF835 family	6e-76
Thermococcus-kodakarensis-KOD1	GCF_000009965.1	NC_006624.1	1414447	1414752	+	arCOG05813	NA	Beta-barrel domain related to domain II of E-FG and EF-TU/1a elongation factors	4.2e-31
Thermococcus-kodakarensis-KOD1	GCF_000009965.1	NC_006624.1	1414763	1415608	+	arCOG00893	NA	Predicted metal-dependent hydrolase (urease superfamily)	3.6e-118
Thermococcus-kodakarensis-KOD1	GCF_000009965.1	NC_006624.1	1415611	1418466	-	arCOG01492	FdhA	Formate dehydrogenase subunit alpha	5.1e-236
Thermococcus-kodakarensis-KOD1	GCF_000009965.1	NC_006624.1	1418466	1420268	-	arCOG04537	NuoF	NADH:ubiquinone oxidoreductase, NADH-binding 51 kD subunit (chain F)	3.6e-215
Thermococcus-kodakarensis-KOD1	GCF_000009965.1	NC_006624.1	1420261	1420725	-	arCOG04890	NuoE	NADH:ubiquinone oxidoreductase 24 kD subunit	2.7e-58
Thermococcus-kodakarensis-KOD1	GCF_000009965.1	NC_006624.1	1420860	1421891	-	arCOG04125	RCL1	RNA 3'-terminal phosphate cyclase	4.3e-109
Thermococcus-kodakarensis-KOD1	GCF_000009965.1	NC_006624.1	1421980	1422570	+	arCOG10095	NA	Uncharacterized protein	1.5e-89
Thermococcus-kodakarensis-KOD1	GCF_000009965.1	NC_006624.1	1422551	1423399	-	arCOG05771	NA	Uncharacterized protein	2e-68
Thermococcus-kodakarensis-KOD1	GCF_000009965.1	NC_006624.1	1423428	1423940	-	arCOG01141	NA	ICC-like phosphoesterase	6e-53
Thermococcus-kodakarensis-KOD1	GCF_000009965.1	NC_006624.1	1424104	1424598	+	arCOG00552	NA	DNA replication initiation complex subunit, GINS23 family	1.9e-28
Thermococcus-kodakarensis-KOD1	GCF_000009965.1	NC_006624.1	1424598	1428071	+	arCOG00439	MCM2	ATPase involved in replication control, Cdc46/Mcm family	4.3e-218
Thermococcus-kodakarensis-KOD1	GCF_000009965.1	NC_006624.1	1428117	1428545	+	arCOG01640	GCD7	Translation initiation factor 2, beta subunit (eIF-2beta)/eIF-5 N-terminal domain	7.1e-50
Thermococcus-kodakarensis-KOD1	GCF_000009965.1	NC_006624.1	1428653	1430221	+	arCOG02705	NA	Acetyl-CoA carboxylase, carboxyltransferase component	8.5e-219
Thermococcus-kodakarensis-KOD1	GCF_000009965.1	NC_006624.1	1430232	1430618	+	arCOG05797	OadG	Na+-transporting methylmalonyl-CoA/oxaloacetate decarboxylase, gamma subunit	6.8e-46
Thermococcus-kodakarensis-KOD1	GCF_000009965.1	NC_006624.1	1430621	1431094	+	arCOG02699	AccB	Biotin carboxyl carrier protein	3e-50
Thermococcus-kodakarensis-KOD1	GCF_000009965.1	NC_006624.1	1431101	1432294	+	arCOG04475	OadB	Na+-transporting methylmalonyl-CoA/oxaloacetate decarboxylase, beta subunit	4.1e-166
Thermococcus-kodakarensis-KOD1	GCF_000009965.1	NC_006624.1	1432367	1433209	+	arCOG00600	NA	CBS domain	2.4e-64
Thermococcus-kodakarensis-KOD1	GCF_000009965.1	NC_006624.1	1433252	1434256	+	arCOG01351	ThrA	Homoserine dehydrogenase	2.7e-90
Thermococcus-kodakarensis-KOD1	GCF_000009965.1	NC_006624.1	1434243	1434635	-	NA	NA	NA	NA
Thermococcus-kodakarensis-KOD1	GCF_000009965.1	NC_006624.1	1434685	1435209	+	arCOG01734	NA	ASCH domain, predicted RNA-binding domain	8.6e-43
Thermococcus-kodakarensis-KOD1	GCF_000009965.1	NC_006624.1	1435206	1435910	-	arCOG04265	ZPR1	C4-type Zn-finger protein, LSM1 interacting protein	2.5e-66
Thermococcus-kodakarensis-KOD1	GCF_000009965.1	NC_006624.1	1435991	1436404	-	arCOG02263	NA	Predicted cell division protein, SepF homolog	3.1e-23
Thermococcus-kodakarensis-KOD1	GCF_000009965.1	NC_006624.1	1436456	1436737	-	arCOG10096	NA	Uncharacterized protein	5.6e-23
Thermococcus-kodakarensis-KOD1	GCF_000009965.1	NC_006624.1	1436769	1437587	-	arCOG01574	Rrp42	Exosome complex RNA-binding protein Rrp42, RNase PH superfamily	3.1e-91
Thermococcus-kodakarensis-KOD1	GCF_000009965.1	NC_006624.1	1437580	1438329	-	arCOG01575	Rph/Rrp42	Ribonuclease PH	7.1e-121
Thermococcus-kodakarensis-KOD1	GCF_000009965.1	NC_006624.1	1438313	1439086	-	arCOG00678	Rrp4	Exosome complex RNA-binding protein Rrp4, contains S1 and KH domains	2.2e-94
Thermococcus-kodakarensis-KOD1	GCF_000009965.1	NC_006624.1	1439083	1439793	-	arCOG04187	Sdo1	Ribosome maturation protein Sdo1	8.2e-85
Thermococcus-kodakarensis-KOD1	GCF_000009965.1	NC_006624.1	1439805	1440587	-	arCOG00971	PRE1	20S proteasome, alpha subunit	8.4e-90
Thermococcus-kodakarensis-KOD1	GCF_000009965.1	NC_006624.1	1440651	1440872	-	arCOG08612	NA	Uncharacterized protein	4.1e-20
Thermococcus-kodakarensis-KOD1	GCF_000009965.1	NC_006624.1	1440926	1441393	+	arCOG00419	Hit	HIT family hydrolase	4.8e-42
Thermococcus-kodakarensis-KOD1	GCF_000009965.1	NC_006624.1	1441368	1441688	-	arCOG01084	MazG	Predicted pyrophosphatase	4.2e-20
Thermococcus-kodakarensis-KOD1	GCF_000009965.1	NC_006624.1	1441699	1441986	-	arCOG05743	NA	Uncharacterized protein	1.2e-33
Thermococcus-kodakarensis-KOD1	GCF_000009965.1	NC_006624.1	1442079	1442336	+	arCOG05796	NA	Uncharacterized membrane protein	2.9e-27
Thermococcus-kodakarensis-KOD1	GCF_000009965.1	NC_006624.1	1442422	1444335	+	arCOG01609	NA	Indolepyruvate ferredoxin oxidoreductase, alpha and beta subunit	1.2e-200
Thermococcus-kodakarensis-KOD1	GCF_000009965.1	NC_006624.1	1444332	1444778	-	arCOG00711	NA	PIN domain containing protein	1e-47
Thermococcus-kodakarensis-KOD1	GCF_000009965.1	NC_006624.1	1444765	1444986	-	arCOG11329	NA	Uncharacterized protein	3.1e-11
Thermococcus-kodakarensis-KOD1	GCF_000009965.1	NC_006624.1	1445099	1445782	-	arCOG05719	NA	Uncharacterized protein, DUF4152 family	2.4e-91
Thermococcus-kodakarensis-KOD1	GCF_000009965.1	NC_006624.1	1445839	1446225	+	arCOG05720	NA	Uncharacterized protein	1.5e-08
Thermococcus-kodakarensis-KOD1	GCF_000009965.1	NC_006624.1	1446232	1446546	-	arCOG08595	NA	HEPN domain containing protein	2.8e-06
Thermococcus-kodakarensis-KOD1	GCF_000009965.1	NC_006624.1	1446601	1447638	+	arCOG02642	PerM	Predicted PurR-regulated permease PerM	4.2e-59
Thermococcus-kodakarensis-KOD1	GCF_000009965.1	NC_006624.1	1447574	1448110	-	arCOG01943	PncA	Amidase related to nicotinamidase	3.4e-45
Thermococcus-kodakarensis-KOD1	GCF_000009965.1	NC_006624.1	1448165	1448572	-	arCOG05816	NA	Predicted antitoxins containing the HTH domain	1.1e-31
Thermococcus-kodakarensis-KOD1	GCF_000009965.1	NC_006624.1	1448616	1449038	+	arCOG00777	PaaI	HGG motif-containing thioesterase, possibly involved in aromatic compounds catabolism	1.8e-17
Thermococcus-kodakarensis-KOD1	GCF_000009965.1	NC_006624.1	1449035	1449520	-	NA	NA	NA	NA
Thermococcus-kodakarensis-KOD1	GCF_000009965.1	NC_006624.1	1449584	1449883	+	arCOG00002	NA	Transcriptional regulator, PadR family	4.1e-8
Thermococcus-kodakarensis-KOD1	GCF_000009965.1	NC_006624.1	1449887	1451083	+	arCOG00130	NA	MFS family permease	3.5e-84
Thermococcus-kodakarensis-KOD1	GCF_000009965.1	NC_006624.1	1451173	1452159	+	arCOG01924	AnsB	L-asparaginase/archaeal Glu-tRNAGln amidotransferase subunit D	1.4e-85
Thermococcus-kodakarensis-KOD1	GCF_000009965.1	NC_006624.1	1452156	1452368	-	arCOG05718	NA	Uncharacterized protein	6e-32
Thermococcus-kodakarensis-KOD1	GCF_000009965.1	NC_006624.1	1452427	1452681	-	arCOG05115	NA	Uncharacterized protein	5.6e-08
Thermococcus-kodakarensis-KOD1	GCF_000009965.1	NC_006624.1	1452732	1453382	-	arCOG01997	MarC	Multiple antibiotic transporter	1.4e-55
Thermococcus-kodakarensis-KOD1	GCF_000009965.1	NC_006624.1	1453490	1453765	+	arCOG05785	NA	Uncharacterized protein	3.7e-45
Thermococcus-kodakarensis-KOD1	GCF_000009965.1	NC_006624.1	1453720	1454472	-	arCOG05786	NA	Membrane protein, associated with type IV pili like system	4.5e-84
Thermococcus-kodakarensis-KOD1	GCF_000009965.1	NC_006624.1	1454473	1455591	-	arCOG03512	NA	Surface protein, possibly associated with type IV pili like system	3.8e-119
Thermococcus-kodakarensis-KOD1	GCF_000009965.1	NC_006624.1	1455591	1458182	-	arCOG05787	NA	Surface protein, associated with type IV pili like system	1.5e-204
Thermococcus-kodakarensis-KOD1	GCF_000009965.1	NC_006624.1	1458184	1460673	-	arCOG05788	NA	Predicted component of type IV pili like system	0
Thermococcus-kodakarensis-KOD1	GCF_000009965.1	NC_006624.1	1460670	1461173	-	arCOG05789	NA	Predicted pilin/flagellin	2.3e-44
Thermococcus-kodakarensis-KOD1	GCF_000009965.1	NC_006624.1	1461154	1461597	-	arCOG03821	NA	Secreted protein, component of type IV pili like system	1.3e-20
Thermococcus-kodakarensis-KOD1	GCF_000009965.1	NC_006624.1	1461597	1462262	-	arCOG03822	NA	Pilin/Flagellin, contains class III signal peptide	4.6e-68
Thermococcus-kodakarensis-KOD1	GCF_000009965.1	NC_006624.1	1462305	1462919	-	arCOG05790	NA	Predicted component of type IV pili like system	4.5e-81
Thermococcus-kodakarensis-KOD1	GCF_000009965.1	NC_006624.1	1462916	1464094	-	arCOG02202	FtsZ3	Cell division GTPase	1.7e-94
Thermococcus-kodakarensis-KOD1	GCF_000009965.1	NC_006624.1	1464066	1466303	-	arCOG03396	SqhC	Squalene cyclase	1.4e-152
Thermococcus-kodakarensis-KOD1	GCF_000009965.1	NC_006624.1	1466410	1467411	-	arCOG04174	TYW1	Wybutosine (yW) biosynthesis enzyme, Fe-S oxidoreductase	5.1e-124
Thermococcus-kodakarensis-KOD1	GCF_000009965.1	NC_006624.1	1467580	1467717	+	arCOG11330	NA	Uncharacterized protein	5.6e-27
Thermococcus-kodakarensis-KOD1	GCF_000009965.1	NC_006624.1	1467702	1468286	-	arCOG00109	HemK	Methylase of polypeptide chain release factors	7e-52
Thermococcus-kodakarensis-KOD1	GCF_000009965.1	NC_006624.1	1468309	1468830	-	arCOG02017	RutF	NADH-FMN oxidoreductase RutF, flavin reductase (DIM6/NTAB) family	5.6e-52
Thermococcus-kodakarensis-KOD1	GCF_000009965.1	NC_006624.1	1469076	1470344	+	arCOG00702	AprE	Predicted multidomain toxin, contains peptidase S8 domain, delivery module and Rnase A domain	2.8e-95
Thermococcus-kodakarensis-KOD1	GCF_000009965.1	NC_006624.1	1470420	1471592	-	arCOG01481	PncB	Nicotinic acid phosphoribosyltransferase	3.5e-144
Thermococcus-kodakarensis-KOD1	GCF_000009965.1	NC_006624.1	1471693	1472484	+	arCOG01259	FabG	Short-chain alcohol dehydrogenase	4.4e-79
Thermococcus-kodakarensis-KOD1	GCF_000009965.1	NC_006624.1	1472523	1474025	-	NA	NA	NA	NA
Thermococcus-kodakarensis-KOD1	GCF_000009965.1	NC_006624.1	1474542	1474739	-	arCOG05060	NA	Uncharacterized protein	1.5e-6
Thermococcus-kodakarensis-KOD1	GCF_000009965.1	NC_006624.1	1474883	1475794	-	arCOG00969	NA	Predicted hydrolase (metallo-beta-lactamase superfamily)	1.1e-103
Thermococcus-kodakarensis-KOD1	GCF_000009965.1	NC_006624.1	1475892	1476842	+	NA	NA	NA	NA
Thermococcus-kodakarensis-KOD1	GCF_000009965.1	NC_006624.1	1476918	1477385	+	arCOG05802	NA	Uncharacterized protein	6.3e-59
Thermococcus-kodakarensis-KOD1	GCF_000009965.1	NC_006624.1	1477395	1478840	-	arCOG01292	GltD	NADPH-dependent glutamate synthase beta chain or related oxidoreductase	2.7e-167
Thermococcus-kodakarensis-KOD1	GCF_000009965.1	NC_006624.1	1478841	1479695	-	arCOG02199	Mcr1	NAD(P)H-flavin reductase	2.4e-45
Thermococcus-kodakarensis-KOD1	GCF_000009965.1	NC_006624.1	1479899	1480684	+	arCOG04262	NA	Phosphopantothenate synthetase	2.2e-81
Thermococcus-kodakarensis-KOD1	GCF_000009965.1	NC_006624.1	1480771	1481592	-	arCOG01430	CysK	Cysteine synthase	3.3e-64
Thermococcus-kodakarensis-KOD1	GCF_000009965.1	NC_006624.1	1481564	1481680	-	arCOG11818	NA	Uncharacterized protein	4.8e-28
Thermococcus-kodakarensis-KOD1	GCF_000009965.1	NC_006624.1	1481860	1482591	-	arCOG04060	NA	Predicted transcriptional regulator	6.1e-90
Thermococcus-kodakarensis-KOD1	GCF_000009965.1	NC_006624.1	1484233	1486224	+	arCOG00702	AprE	Predicted multidomain toxin, contains peptidase S8 domain, delivery module and Rnase A domain	1.3e-91
Thermococcus-kodakarensis-KOD1	GCF_000009965.1	NC_006624.1	1486268	1488022	+	arCOG07147	SqhC	Squalene cyclase	6.6e-263
Thermococcus-kodakarensis-KOD1	GCF_000009965.1	NC_006624.1	1488064	1489119	-	arCOG00913	NA	Predicted methyltransferase	2.8e-141
Thermococcus-kodakarensis-KOD1	GCF_000009965.1	NC_006624.1	1489228	1489968	+	arCOG00045	NA	PP-loop ATPase fused to N-terminal RNA binding KH-domain (some lacking KH domain)	1.3e-72
Thermococcus-kodakarensis-KOD1	GCF_000009965.1	NC_006624.1	1490031	1490564	+	arCOG01845	PaaD	Metal-sulfur cluster biosynthetic enzyme	1.7e-27
Thermococcus-kodakarensis-KOD1	GCF_000009965.1	NC_006624.1	1490707	1490898	+	arCOG00349	Fer	Ferredoxin	1.4e-16
Thermococcus-kodakarensis-KOD1	GCF_000009965.1	NC_006624.1	1491033	1491206	-	arCOG04183	RPS27AE	Ribosomal protein S27AE	1.8e-06
Thermococcus-kodakarensis-KOD1	GCF_000009965.1	NC_006624.1	1491217	1491513	-	arCOG04182	RPS24A	Ribosomal protein S24E	6.5e-27
Thermococcus-kodakarensis-KOD1	GCF_000009965.1	NC_006624.1	1491503	1492030	-	arCOG04076	NA	Uncharacterized protein, DUF359 family	1.1e-46
Thermococcus-kodakarensis-KOD1	GCF_000009965.1	NC_006624.1	1492033	1492236	-	arCOG04077	Spt4	Transcription elongation factor Spt4/RpoE2, zinc finger protein	2.4e-18
Thermococcus-kodakarensis-KOD1	GCF_000009965.1	NC_006624.1	1492239	1492811	-	arCOG00675	RPB7	DNA-directed RNA polymerase, subunit E'/Rpb7	1.3e-67
Thermococcus-kodakarensis-KOD1	GCF_000009965.1	NC_006624.1	1492848	1493384	-	arCOG01711	Ppa	Inorganic pyrophosphatase	1.3e-70
Thermococcus-kodakarensis-KOD1	GCF_000009965.1	NC_006624.1	1493442	1494404	-	arCOG04474	NA	Uncharacterized membrane protein	3.2e-72
Thermococcus-kodakarensis-KOD1	GCF_000009965.1	NC_006624.1	1494424	1495371	-	arCOG02698	NA	Uncharacterized protein, DUF1102 family	5.7e-73
Thermococcus-kodakarensis-KOD1	GCF_000009965.1	NC_006624.1	1495368	1496435	-	arCOG01740	LepB	Signal peptidase I	5.6e-110
Thermococcus-kodakarensis-KOD1	GCF_000009965.1	NC_006624.1	1496488	1497027	-	arCOG02696	NA	Uncharacterized protein, DUF1102 family	4.8e-47
Thermococcus-kodakarensis-KOD1	GCF_000009965.1	NC_006624.1	1497042	1497638	-	arCOG02697	NA	Uncharacterized protein, DUF1102 family	7.3e-65
Thermococcus-kodakarensis-KOD1	GCF_000009965.1	NC_006624.1	1497826	1498290	-	arCOG03828	NA	Predicted trancriptional regulator, ArsR family	1.1e-26
Thermococcus-kodakarensis-KOD1	GCF_000009965.1	NC_006624.1	1498324	1498545	-	arCOG08592	NA	Uncharacterized protein	3e-24
Thermococcus-kodakarensis-KOD1	GCF_000009965.1	NC_006624.1	1499704	1500663	-	arCOG01369	WcaG	Nucleoside-diphosphate-sugar epimerase	6.4e-115
Thermococcus-kodakarensis-KOD1	GCF_000009965.1	NC_006624.1	1500738	1501145	+	arCOG02105	NA	Minimal nucleotidyltransferase	9.2e-41
Thermococcus-kodakarensis-KOD1	GCF_000009965.1	NC_006624.1	1501135	1501566	+	arCOG02108	NA	HEPN domain containing protein	3.6e-39
Thermococcus-kodakarensis-KOD1	GCF_000009965.1	NC_006624.1	1501563	1502558	+	arCOG00666	GCD1	N-acetylglucosamine-1-phosphate uridyltransferase	2.1e-86
Thermococcus-kodakarensis-KOD1	GCF_000009965.1	NC_006624.1	1502593	1503840	+	arCOG02209	AglR	MATE family membrane protein, Rfbx family, flippase	8.1e-74
Thermococcus-kodakarensis-KOD1	GCF_000009965.1	NC_006624.1	1504196	1505269	-	arCOG01403	AglL	Glycosyltransferase	1.5e-16
Thermococcus-kodakarensis-KOD1	GCF_000009965.1	NC_006624.1	1505266	1506237	-	arCOG01381	AglO	Glycosyl transferase family 2	8.5e-20
Thermococcus-kodakarensis-KOD1	GCF_000009965.1	NC_006624.1	1506307	1507494	+	arCOG04827	TagB	Glycosyl/glycerophosphate transferase involved in teichoic acid biosynthesis TagF/TagB/EpsJ/RodC	3.3e-97
Thermococcus-kodakarensis-KOD1	GCF_000009965.1	NC_006624.1	1507491	1508180	+	arCOG07155	IspD	4-diphosphocytidyl-2-methyl-D-erithritol synthase	3.4e-59
Thermococcus-kodakarensis-KOD1	GCF_000009965.1	NC_006624.1	1508177	1509061	+	arCOG01385	NA	Glycosyl transferase family 2	1e-43
Thermococcus-kodakarensis-KOD1	GCF_000009965.1	NC_006624.1	1509095	1511395	-	arCOG02044	AglB	Oligosaccharyltransferase membrane subunit	6.1e-115
Thermococcus-kodakarensis-KOD1	GCF_000009965.1	NC_006624.1	1511593	1512882	+	arCOG02209	AglR	MATE family membrane protein, Rfbx family, flippase	1.6e-43
Thermococcus-kodakarensis-KOD1	GCF_000009965.1	NC_006624.1	1512845	1513570	+	arCOG00895	NA	Glycosyl transferase family 2	5.1e-28
Thermococcus-kodakarensis-KOD1	GCF_000009965.1	NC_006624.1	1513567	1514646	+	arCOG01403	AglL	Glycosyltransferase	2.6e-79
Thermococcus-kodakarensis-KOD1	GCF_000009965.1	NC_006624.1	1514663	1515466	+	arCOG01385	NA	Glycosyl transferase family 2	2.8e-45
Thermococcus-kodakarensis-KOD1	GCF_000009965.1	NC_006624.1	1515487	1516653	+	arCOG01403	AglL	Glycosyltransferase	2.2e-41
Thermococcus-kodakarensis-KOD1	GCF_000009965.1	NC_006624.1	1516656	1517666	+	arCOG07350	NA	Predicted ATP/GTPase	1.1e-138
Thermococcus-kodakarensis-KOD1	GCF_000009965.1	NC_006624.1	1520278	1521411	+	arCOG07351	NA	Uncharacterized membrane protein	2.2e-229
Thermococcus-kodakarensis-KOD1	GCF_000009965.1	NC_006624.1	1521546	1522403	+	arCOG04485	NA	Uncharacterized protein	1.1e-100
Thermococcus-kodakarensis-KOD1	GCF_000009965.1	NC_006624.1	1523030	1524478	+	arCOG10680	NA	Uncharacterized protein	1.6e-240
Thermococcus-kodakarensis-KOD1	GCF_000009965.1	NC_006624.1	1524521	1525180	+	arCOG06399	ArnT	Glycosyltransferase of PMT family	1e-05
Thermococcus-kodakarensis-KOD1	GCF_000009965.1	NC_006624.1	1525174	1525887	+	NA	NA	NA	NA
Thermococcus-kodakarensis-KOD1	GCF_000009965.1	NC_006624.1	1525877	1526938	-	arCOG01406	RfaG	Glycosyltransferase	3.5e-89
Thermococcus-kodakarensis-KOD1	GCF_000009965.1	NC_006624.1	1526935	1528056	-	arCOG00894	NA	Glycosyl transferase family 2	2.2e-110
Thermococcus-kodakarensis-KOD1	GCF_000009965.1	NC_006624.1	1528046	1529155	-	arCOG01403	AglL	Glycosyltransferase	2e-94
Thermococcus-kodakarensis-KOD1	GCF_000009965.1	NC_006624.1	1529300	1530106	+	arCOG04221	NagD	Ribonucleotide monophosphatase NagD, HAD superfamily	1.4e-86
Thermococcus-kodakarensis-KOD1	GCF_000009965.1	NC_006624.1	1530107	1530544	+	arCOG01102	NA	Ferritin-like domain	2.2e-34
Thermococcus-kodakarensis-KOD1	GCF_000009965.1	NC_006624.1	1530735	1535975	+	arCOG04276	NrdA	Ribonucleotide reductase, alpha subunit	6.9e-213
Thermococcus-kodakarensis-KOD1	GCF_000009965.1	NC_006624.1	1536112	1536582	+	arCOG00040	Hpt1	Hypoxanthine phosphoribosyltransferase	4.1e-43
Thermococcus-kodakarensis-KOD1	GCF_000009965.1	NC_006624.1	1536622	1537176	+	arCOG01736	LigT	2'-5' RNA ligase	2e-53
Thermococcus-kodakarensis-KOD1	GCF_000009965.1	NC_006624.1	1537435	1538835	+	arCOG10097	NA	Uncharacterized protein	4.1e-199
Thermococcus-kodakarensis-KOD1	GCF_000009965.1	NC_006624.1	1538851	1540068	+	arCOG02559	NA	Cell surface protein	2e-07
Thermococcus-kodakarensis-KOD1	GCF_000009965.1	NC_006624.1	1540143	1541513	+	arCOG04249	CCA1	tRNA nucleotidyltransferase (CCA-adding enzyme)	9.1e-115
Thermococcus-kodakarensis-KOD1	GCF_000009965.1	NC_006624.1	1541457	1541669	-	NA	NA	NA	NA
Thermococcus-kodakarensis-KOD1	GCF_000009965.1	NC_006624.1	1541712	1543442	-	arCOG03282	NA	Glycosyl hydrolase family 57	9.8e-261
Thermococcus-kodakarensis-KOD1	GCF_000009965.1	NC_006624.1	1543565	1543873	+	arCOG05842	NA	Uncharacterized protein	1.1e-36
Thermococcus-kodakarensis-KOD1	GCF_000009965.1	NC_006624.1	1543904	1544731	+	arCOG00271	RhaT	Permease of the drug/metabolite transporter (DMT) superfamily	2e-70
Thermococcus-kodakarensis-KOD1	GCF_000009965.1	NC_006624.1	1544781	1545158	+	arCOG03881	NA	Uncharacterized protein	2.6e-25
Thermococcus-kodakarensis-KOD1	GCF_000009965.1	NC_006624.1	1545243	1545779	-	arCOG01221	NA	Inosine/xanthosine triphosphatase	1e-48
Thermococcus-kodakarensis-KOD1	GCF_000009965.1	NC_006624.1	1545976	1549173	+	arCOG00807	IleS	Isoleucyl-tRNA synthetase	0
Thermococcus-kodakarensis-KOD1	GCF_000009965.1	NC_006624.1	1549181	1549576	-	arCOG10056	NA	Uncharacterized protein	1.3e-35
Thermococcus-kodakarensis-KOD1	GCF_000009965.1	NC_006624.1	1550006	1551265	-	arCOG03311	NA	Peptidase family C39	7.1e-93
Thermococcus-kodakarensis-KOD1	GCF_000009965.1	NC_006624.1	1551448	1551819	-	arCOG02219	VapC	PIN domain containing protein	3.3e-23
Thermococcus-kodakarensis-KOD1	GCF_000009965.1	NC_006624.1	1551786	1552019	-	arCOG02681	VapB3	RHH/copG family antitoxin	1.8e-12
Thermococcus-kodakarensis-KOD1	GCF_000009965.1	NC_006624.1	1552141	1552899	+	arCOG03797	NA	Membrane associated inactivated KaiC-like ATPase, DUF835 family	1.4e-47
Thermococcus-kodakarensis-KOD1	GCF_000009965.1	NC_006624.1	1552919	1555285	-	arCOG05856	LacA	Beta-galactosidase	0
Thermococcus-kodakarensis-KOD1	GCF_000009965.1	NC_006624.1	1555285	1556265	-	arCOG00058	AgaS	Glucosamine 6-Phosphate Deaminase	5.3e-98
Thermococcus-kodakarensis-KOD1	GCF_000009965.1	NC_006624.1	1556266	1557234	-	arCOG00184	AppF	ABC-type oligopeptide transport system, ATPase component	5.8e-101
Thermococcus-kodakarensis-KOD1	GCF_000009965.1	NC_006624.1	1557227	1558204	-	arCOG00182	DppD	ABC-type dipeptide/oligopeptide/nickel transport system, ATPase component	2.6e-127
Thermococcus-kodakarensis-KOD1	GCF_000009965.1	NC_006624.1	1558201	1559145	-	arCOG00748	DppC	ABC-type dipeptide/oligopeptide/nickel transport system, permease component	8.2e-76
Thermococcus-kodakarensis-KOD1	GCF_000009965.1	NC_006624.1	1559148	1560146	-	arCOG00751	DppB	ABC-type dipeptide/oligopeptide/nickel transport system, permease component	1.4e-91
Thermococcus-kodakarensis-KOD1	GCF_000009965.1	NC_006624.1	1560193	1562073	-	arCOG01534	DdpA	ABC-type transport system, periplasmic component	7e-113
Thermococcus-kodakarensis-KOD1	GCF_000009965.1	NC_006624.1	1562308	1563762	+	arCOG05412	BglB	Beta-glucosidase/6-phospho-beta-glucosidase/beta-galactosidase	6.8e-182
Thermococcus-kodakarensis-KOD1	GCF_000009965.1	NC_006624.1	1563759	1563968	+	arCOG03829	NA	RHH/CopG DNA binding protein, antitoxin	5.9e-35
Thermococcus-kodakarensis-KOD1	GCF_000009965.1	NC_006624.1	1563965	1564414	+	arCOG02224	VapC	PIN domain containing protein	2.4e-47
Thermococcus-kodakarensis-KOD1	GCF_000009965.1	NC_006624.1	1564436	1565239	-	arCOG03460	LmbE	a-N-acetylglucosaminidase or N-acetylglucosaminyl deacetylase, LmbE family	3.5e-78
Thermococcus-kodakarensis-KOD1	GCF_000009965.1	NC_006624.1	1565476	1569129	+	arCOG07840	NA	Glycosyl hydrolase family 18, contains cellulose binding domain	2.8e-192
Thermococcus-kodakarensis-KOD1	GCF_000009965.1	NC_006624.1	1569175	1570260	-	arCOG00932	NA	Uncharacterized protein related to pyruvate formate-lyase activating enzyme	1.7e-116
Thermococcus-kodakarensis-KOD1	GCF_000009965.1	NC_006624.1	1570334	1570696	+	arCOG01365	POP5	RNase P/RNase MRP subunit POP5	2.6e-33
Thermococcus-kodakarensis-KOD1	GCF_000009965.1	NC_006624.1	1570693	1572027	-	arCOG01420	GlgA	Glycogen synthase	5.4e-129
Thermococcus-kodakarensis-KOD1	GCF_000009965.1	NC_006624.1	1572088	1573113	-	arCOG02038	NA	Sugar-specific transcriptional regulator TrmB	2.5e-63
Thermococcus-kodakarensis-KOD1	GCF_000009965.1	NC_006624.1	1573186	1575156	+	arCOG02948	AmyA	Glycosidase	1.6e-207
Thermococcus-kodakarensis-KOD1	GCF_000009965.1	NC_006624.1	1575229	1576575	+	arCOG00154	MalE	Maltose-binding periplasmic protein	9e-162
Thermococcus-kodakarensis-KOD1	GCF_000009965.1	NC_006624.1	1576614	1577516	+	arCOG00157	UgpA	ABC-type sugar transport system, permease component	7.5e-83
Thermococcus-kodakarensis-KOD1	GCF_000009965.1	NC_006624.1	1577513	1578760	+	arCOG00160	MalG	ABC-type maltose transport system, permease component	9.2e-117
Thermococcus-kodakarensis-KOD1	GCF_000009965.1	NC_006624.1	1578770	1582072	+	arCOG03771	NA	Glycosyl hydrolase family 58	0
Thermococcus-kodakarensis-KOD1	GCF_000009965.1	NC_006624.1	1582183	1583301	+	arCOG00177	PotA	ABC-type spermidine/putrescine transport system, ATPase component	1.3e-140
Thermococcus-kodakarensis-KOD1	GCF_000009965.1	NC_006624.1	1583334	1583735	+	arCOG04385	NA	Predicted small methyltransferase	7.2e-42
Thermococcus-kodakarensis-KOD1	GCF_000009965.1	NC_006624.1	1583765	1585117	+	arCOG00767	{ManB}	Phosphomannomutase	6.2e-137
Thermococcus-kodakarensis-KOD1	GCF_000009965.1	NC_006624.1	1585122	1585937	-	arCOG00499	NA	Metal-dependent hydrolase of the beta-lactamase superfamily	4.1e-57
Thermococcus-kodakarensis-KOD1	GCF_000009965.1	NC_006624.1	1586149	1588023	+	arCOG04807	OPT	Uncharacterized membrane protein, oligopeptide transporter (OPT) family	7.7e-222
Thermococcus-kodakarensis-KOD1	GCF_000009965.1	NC_006624.1	1588073	1588438	+	arCOG03838	PqqD	Coenzyme PQQ synthesis protein D	3.6e-25
Thermococcus-kodakarensis-KOD1	GCF_000009965.1	NC_006624.1	1588410	1589690	+	arCOG01107	ArgE	Acetylornithine deacetylase/Succinyl-diaminopimelate desuccinylase or related deacylase	2.5e-86
Thermococcus-kodakarensis-KOD1	GCF_000009965.1	NC_006624.1	1589774	1591054	+	arCOG04933	NA	Serine protease inhibitor	6.6e-146
Thermococcus-kodakarensis-KOD1	GCF_000009965.1	NC_006624.1	1591059	1592051	-	NA	NA	NA	NA
Thermococcus-kodakarensis-KOD1	GCF_000009965.1	NC_006624.1	1592244	1592990	+	arCOG00111	NA	SAM-dependent methyltransferase	8.8e-90
Thermococcus-kodakarensis-KOD1	GCF_000009965.1	NC_006624.1	1593157	1594347	-	arCOG00032	RlmK	23S rRNA G2069 N7-methylase RlmK or C1962 C5-methylase RlmI	7.6e-179
Thermococcus-kodakarensis-KOD1	GCF_000009965.1	NC_006624.1	1594492	1594800	+	arCOG05869	NA	Uncharacterized protein	5.6e-46
Thermococcus-kodakarensis-KOD1	GCF_000009965.1	NC_006624.1	1594837	1595961	-	arCOG04469	NA	Tripartite tricarboxylate transporter (TTT) class transporter	6.6e-73
Thermococcus-kodakarensis-KOD1	GCF_000009965.1	NC_006624.1	1595940	1597097	-	arCOG04020	NA	Uncharacterized protein	1.7e-121
Thermococcus-kodakarensis-KOD1	GCF_000009965.1	NC_006624.1	1597226	1597975	-	arCOG01171	KaiC	KaiC family ATPase implicated in signal transduction	3.7e-78
Thermococcus-kodakarensis-KOD1	GCF_000009965.1	NC_006624.1	1598175	1599377	+	arCOG03013	PRI2	Eukaryotic-type DNA primase, large subunit	2.6e-20
Thermococcus-kodakarensis-KOD1	GCF_000009965.1	NC_006624.1	1599340	1600410	+	arCOG04110	PRI1	Eukaryotic-type DNA primase, catalytic (small) subunit	7.8e-65
Thermococcus-kodakarensis-KOD1	GCF_000009965.1	NC_006624.1	1600407	1601252	+	arCOG00271	RhaT	Permease of the drug/metabolite transporter (DMT) superfamily	2e-40
Thermococcus-kodakarensis-KOD1	GCF_000009965.1	NC_006624.1	1601614	1603239	-	arCOG05859	NA	S-layer domain	2.9e-150
Thermococcus-kodakarensis-KOD1	GCF_000009965.1	NC_006624.1	1603282	1603563	-	arCOG05858	NA	Uncharacterized membrane protein	7.2e-29
Thermococcus-kodakarensis-KOD1	GCF_000009965.1	NC_006624.1	1603563	1603970	-	arCOG01921	NA	Uncharacterized protein, DUF61 family	7.3e-43
Thermococcus-kodakarensis-KOD1	GCF_000009965.1	NC_006624.1	1604192	1605523	+	arCOG01909	GlnA	Glutamine synthetase	1.1e-142
Thermococcus-kodakarensis-KOD1	GCF_000009965.1	NC_006624.1	1605514	1606377	-	arCOG00271	RhaT	Permease of the drug/metabolite transporter (DMT) superfamily	7.6e-69
Thermococcus-kodakarensis-KOD1	GCF_000009965.1	NC_006624.1	1606387	1607151	-	arCOG00069	NadE	NH3-dependent NAD+ synthetase	1.6e-80
Thermococcus-kodakarensis-KOD1	GCF_000009965.1	NC_006624.1	1607138	1607644	-	arCOG05872	NA	Uncharacterized membrane protein	7.1e-58
Thermococcus-kodakarensis-KOD1	GCF_000009965.1	NC_006624.1	1607688	1608695	-	arCOG00184	AppF	ABC-type oligopeptide transport system, ATPase component	2.8e-141
Thermococcus-kodakarensis-KOD1	GCF_000009965.1	NC_006624.1	1608706	1609665	-	arCOG00181	DppD	ABC-type dipeptide/oligopeptide/nickel transport system, ATPase component	2.8e-129
Thermococcus-kodakarensis-KOD1	GCF_000009965.1	NC_006624.1	1609677	1611098	-	arCOG00749	DppC	ABC-type dipeptide/oligopeptide/nickel transport system, permease component	1.4e-156
Thermococcus-kodakarensis-KOD1	GCF_000009965.1	NC_006624.1	1611110	1612159	-	arCOG00751	DppB	ABC-type dipeptide/oligopeptide/nickel transport system, permease component	8.4e-106
Thermococcus-kodakarensis-KOD1	GCF_000009965.1	NC_006624.1	1612340	1614787	-	arCOG01672	NA	Extracellular solute-binding protein with Ig-fold domain	1.2e-195
Thermococcus-kodakarensis-KOD1	GCF_000009965.1	NC_006624.1	1615128	1616357	+	arCOG00689	AllB	Dihydroorotase or related cyclic amidohydrolase	8.8e-106
Thermococcus-kodakarensis-KOD1	GCF_000009965.1	NC_006624.1	1616335	1617036	+	arCOG02199	Mcr1	NAD(P)H-flavin reductase	3.9e-74
Thermococcus-kodakarensis-KOD1	GCF_000009965.1	NC_006624.1	1617084	1617992	+	arCOG00955	NA	Radical SAM superfamily enzyme	9.3e-128
Thermococcus-kodakarensis-KOD1	GCF_000009965.1	NC_006624.1	1618104	1618751	+	arCOG07094	NA	Uncharacterized membrane protein	1.3e-53
Thermococcus-kodakarensis-KOD1	GCF_000009965.1	NC_006624.1	1618738	1620699	-	arCOG03280	NA	Glycosyl hydrolase family 57	2.4e-290
Thermococcus-kodakarensis-KOD1	GCF_000009965.1	NC_006624.1	1620780	1621409	-	arCOG01880	SEC59	Dolichol kinase	4e-61
Thermococcus-kodakarensis-KOD1	GCF_000009965.1	NC_006624.1	1621381	1622076	-	arCOG02291	NA	HAD superfamily hydrolase	2.5e-42
Thermococcus-kodakarensis-KOD1	GCF_000009965.1	NC_006624.1	1622150	1622395	+	arCOG02717	NA	Predicted membrane protein, DUF131 family	1.4e-27
Thermococcus-kodakarensis-KOD1	GCF_000009965.1	NC_006624.1	1622397	1623587	+	arCOG01953	KefB	Potassium-efflux system protein KefB	4.2e-84
Thermococcus-kodakarensis-KOD1	GCF_000009965.1	NC_006624.1	1623608	1624762	+	arCOG00027	MfnA	L-tyrosine decarboxylase, PLP-dependent protein	1.1e-143
Thermococcus-kodakarensis-KOD1	GCF_000009965.1	NC_006624.1	1624796	1625038	+	arCOG01009	NA	Transcriptional regulator, contains N-terminal RHH domain	5.5e-13
Thermococcus-kodakarensis-KOD1	GCF_000009965.1	NC_006624.1	1625007	1625192	+	arCOG03403	NA	PemK/MazF family toxin	7e-15
Thermococcus-kodakarensis-KOD1	GCF_000009965.1	NC_006624.1	1625394	1626254	-	arCOG01474	MMT1	Predicted Co/Zn/Cd cation transporter	3.4e-85
Thermococcus-kodakarensis-KOD1	GCF_000009965.1	NC_006624.1	1626484	1627080	-	arCOG05861	NA	M73 family secreted endopeptidase	1.5e-51
Thermococcus-kodakarensis-KOD1	GCF_000009965.1	NC_006624.1	1627268	1628812	+	arCOG02209	AglR	MATE family membrane protein, Rfbx family, flippase	1.8e-103
Thermococcus-kodakarensis-KOD1	GCF_000009965.1	NC_006624.1	1628910	1630070	+	arCOG04064	RseP	Membrane-associated protease RseP, regulator of RpoE activity in bacteria	6.5e-86
Thermococcus-kodakarensis-KOD1	GCF_000009965.1	NC_006624.1	1630134	1631195	+	arCOG00042	TilS	tRNA(Ile)-lysidine synthase TilS/MesJ	3.3e-106
Thermococcus-kodakarensis-KOD1	GCF_000009965.1	NC_006624.1	1631274	1632548	+	arCOG03167	NA	ATPase, AAA+ superfamily fused to HTH and PD-(DE)xK endonuclease domains	1.5e-84
Thermococcus-kodakarensis-KOD1	GCF_000009965.1	NC_006624.1	1632532	1632732	+	arCOG07083	NA	Uncharacterized protein	3.5e-06
Thermococcus-kodakarensis-KOD1	GCF_000009965.1	NC_006624.1	1632733	1633476	-	arCOG03808	NA	KaiC-like ATPase	3.6e-84
Thermococcus-kodakarensis-KOD1	GCF_000009965.1	NC_006624.1	1633609	1634214	+	arCOG05800	NA	Uncharacterized membrane protein	3.5e-65
Thermococcus-kodakarensis-KOD1	GCF_000009965.1	NC_006624.1	1634219	1634521	+	arCOG00732	MarR	Transcriptional regulator, MarR family	1.6e-26
Thermococcus-kodakarensis-KOD1	GCF_000009965.1	NC_006624.1	1634524	1635753	-	arCOG05412	BglB	Beta-glucosidase/6-phospho-beta-glucosidase/beta-galactosidase	4.8e-128
Thermococcus-kodakarensis-KOD1	GCF_000009965.1	NC_006624.1	1635851	1636831	+	arCOG00422	GalT	Galactose-1-phosphate uridylyltransferase	4.5e-118
Thermococcus-kodakarensis-KOD1	GCF_000009965.1	NC_006624.1	1636811	1638148	-	arCOG00130	NA	MFS family permease	2.8e-77
Thermococcus-kodakarensis-KOD1	GCF_000009965.1	NC_006624.1	1638145	1639230	-	arCOG03278	NA	Glycosyl hydrolase family 57	1.8e-197
Thermococcus-kodakarensis-KOD1	GCF_000009965.1	NC_006624.1	1639227	1640279	-	arCOG01029	GalK	Galactokinase	1e-137
Thermococcus-kodakarensis-KOD1	GCF_000009965.1	NC_006624.1	1640412	1641029	-	arCOG05766	NA	Uncharacterized membrane protein	6.5e-77
Thermococcus-kodakarensis-KOD1	GCF_000009965.1	NC_006624.1	1641056	1643017	-	arCOG04219	NA	Possible nuclease of RNase H fold, RuvC/YqgF family	7.7e-174
Thermococcus-kodakarensis-KOD1	GCF_000009965.1	NC_006624.1	1643187	1643513	+	arCOG10025	NA	Uncharacterized protein	1.8e-62
Thermococcus-kodakarensis-KOD1	GCF_000009965.1	NC_006624.1	1643510	1644130	-	arCOG05850	Pcp	Pyrrolidone-carboxylate peptidase (N-terminal pyroglutamyl peptidase)	1.4e-67
Thermococcus-kodakarensis-KOD1	GCF_000009965.1	NC_006624.1	1644192	1645307	+	arCOG00570	NA	Geranylgeranyl reductase, flavoprotein	1.4e-64
Thermococcus-kodakarensis-KOD1	GCF_000009965.1	NC_006624.1	1645317	1645670	+	arCOG03834	NA	ASCH domain, RNA binding protein	1.9e-46
Thermococcus-kodakarensis-KOD1	GCF_000009965.1	NC_006624.1	1645905	1647224	+	arCOG03396	SqhC	Squalene cyclase	6.8e-60
Thermococcus-kodakarensis-KOD1	GCF_000009965.1	NC_006624.1	1647221	1650550	-	arCOG02559	NA	Cell surface protein	1.2e-72
Thermococcus-kodakarensis-KOD1	GCF_000009965.1	NC_006624.1	1650667	1652166	-	arCOG04247	YpwA	Zn-dependent carboxypeptidase, M32 family	2.1e-219
Thermococcus-kodakarensis-KOD1	GCF_000009965.1	NC_006624.1	1652329	1652937	+	arCOG03164	NA	Site-specific integrase-resolvase	5.5e-51
Thermococcus-kodakarensis-KOD1	GCF_000009965.1	NC_006624.1	1652918	1654099	+	arCOG00679	NA	Transposable element, IS605 OrfB family, contains RNAse H fold nuclease and Zn finger domains	2e-106
Thermococcus-kodakarensis-KOD1	GCF_000009965.1	NC_006624.1	1654151	1654987	+	arCOG00014	RbsK	Sugar kinase, ribokinase family	8.6e-60
Thermococcus-kodakarensis-KOD1	GCF_000009965.1	NC_006624.1	1654977	1655402	-	arCOG05834	NA	Uncharacterized membrane protein	8.5e-16
Thermococcus-kodakarensis-KOD1	GCF_000009965.1	NC_006624.1	1655399	1656718	-	arCOG02742	NA	Uncharacterized membrane anchored protein with extracellular vWF domain and Ig-like domain	9.2e-59
Thermococcus-kodakarensis-KOD1	GCF_000009965.1	NC_006624.1	1656732	1657685	-	arCOG00434	NA	AAA+ ATPase of MoxR-like family, a component of a putative secretion system	2.9e-111
Thermococcus-kodakarensis-KOD1	GCF_000009965.1	NC_006624.1	1657675	1658130	-	arCOG05833	NA	Predicted component of type IV pili like system	5.2e-31
Thermococcus-kodakarensis-KOD1	GCF_000009965.1	NC_006624.1	1658108	1658944	-	arCOG05832	PulO	Type II secretory pathway, prepilin signal peptidase PulO	9.9e-75
Thermococcus-kodakarensis-KOD1	GCF_000009965.1	NC_006624.1	1659015	1659509	+	arCOG01724	NA	Uncharacterized protein	1.3e-54
Thermococcus-kodakarensis-KOD1	GCF_000009965.1	NC_006624.1	1659612	1660091	+	arCOG00981	SlpA	FKBP-type peptidyl-prolyl cis-trans isomerase 2	7.8e-65
Thermococcus-kodakarensis-KOD1	GCF_000009965.1	NC_006624.1	1660080	1660988	-	arCOG01811	TadC	Pilus assembly protein TadC	2.2e-84
Thermococcus-kodakarensis-KOD1	GCF_000009965.1	NC_006624.1	1660994	1662049	-	arCOG01812	TadC	Pilus assembly protein TadC	1.1e-101
Thermococcus-kodakarensis-KOD1	GCF_000009965.1	NC_006624.1	1662060	1665656	-	arCOG01819	CpaF	Pilus assembly protein, ATPase of CpaF family	9.6e-235
Thermococcus-kodakarensis-KOD1	GCF_000009965.1	NC_006624.1	1665660	1666508	-	arCOG05841	NA	Secreted protein, component of type IV pili like system	1.9e-72
Thermococcus-kodakarensis-KOD1	GCF_000009965.1	NC_006624.1	1666520	1667962	-	arCOG03421	NA	Predicted component of type IV pili like system	1.6e-106
Thermococcus-kodakarensis-KOD1	GCF_000009965.1	NC_006624.1	1668056	1668388	+	arCOG04849	NA	Uncharacterized protein	6.5e-29
Thermococcus-kodakarensis-KOD1	GCF_000009965.1	NC_006624.1	1668345	1669418	+	arCOG00350	RbgA	Ribosome biogenesis GTPase A	2.2e-118
Thermococcus-kodakarensis-KOD1	GCF_000009965.1	NC_006624.1	1669415	1671361	-	arCOG02312	SalY	ABC-type antimicrobial peptide transport system, permease component	6.4e-33
Thermococcus-kodakarensis-KOD1	GCF_000009965.1	NC_006624.1	1671330	1672019	-	arCOG00922	SalX	ABC-type antimicrobial peptide transport system, ATPase component	2.7e-73
Thermococcus-kodakarensis-KOD1	GCF_000009965.1	NC_006624.1	1672187	1673437	-	arCOG00749	DppC	ABC-type dipeptide/oligopeptide/nickel transport system, permease component	4.5e-117
Thermococcus-kodakarensis-KOD1	GCF_000009965.1	NC_006624.1	1673439	1674473	-	arCOG00751	DppB	ABC-type dipeptide/oligopeptide/nickel transport system, permease component	2.1e-59
Thermococcus-kodakarensis-KOD1	GCF_000009965.1	NC_006624.1	1674473	1674703	-	NA	NA	NA	NA
Thermococcus-kodakarensis-KOD1	GCF_000009965.1	NC_006624.1	1674922	1676019	+	arCOG00048	RlmL	23S rRNA G2445 N2-methylase RlmL	2.4e-118
Thermococcus-kodakarensis-KOD1	GCF_000009965.1	NC_006624.1	1676113	1677264	+	arCOG00213	PstS	ABC-type phosphate transport system, periplasmic component	4.4e-70
Thermococcus-kodakarensis-KOD1	GCF_000009965.1	NC_006624.1	1677295	1678110	+	arCOG01895	IolE	Sugar phosphate isomerase/epimerase	5.4e-39
Thermococcus-kodakarensis-KOD1	GCF_000009965.1	NC_006624.1	1678107	1679027	+	arCOG00167	PstC	ABC-type phosphate transport system, permease component	1.2e-64
Thermococcus-kodakarensis-KOD1	GCF_000009965.1	NC_006624.1	1679014	1679844	+	arCOG00168	PstA	ABC-type phosphate transport system, permease component	1.1e-77
Thermococcus-kodakarensis-KOD1	GCF_000009965.1	NC_006624.1	1679841	1680602	+	arCOG00231	PstB	ABC-type phosphate transport system, ATPase component	8.4e-80
Thermococcus-kodakarensis-KOD1	GCF_000009965.1	NC_006624.1	1680599	1681204	+	arCOG00232	PhoU	Phosphate uptake regulator	7.2e-15
Thermococcus-kodakarensis-KOD1	GCF_000009965.1	NC_006624.1	1681214	1681807	+	arCOG00232	PhoU	Phosphate uptake regulator	1.7e-40
Thermococcus-kodakarensis-KOD1	GCF_000009965.1	NC_006624.1	1681902	1682291	+	arCOG07134	NA	Uncharacterized protein	1.6e-51
Thermococcus-kodakarensis-KOD1	GCF_000009965.1	NC_006624.1	1682292	1682969	-	arCOG00235	MhpD	2-keto-4-pentenoate hydratase/2-oxohepta-3-ene-1,7-dioic acid hydratase (catechol pathway)	2e-76
Thermococcus-kodakarensis-KOD1	GCF_000009965.1	NC_006624.1	1683042	1684676	-	arCOG02969	PepN	Aminopeptidase N	2.2e-37
Thermococcus-kodakarensis-KOD1	GCF_000009965.1	NC_006624.1	1685009	1686163	-	arCOG01887	TrpS	Tryptophanyl-tRNA synthetase	2.3e-137
Thermococcus-kodakarensis-KOD1	GCF_000009965.1	NC_006624.1	1686343	1686519	+	arCOG08303	NA	DNA-binding protein, potential antitoxin AbrB/MazE fold	8.8e-18
Thermococcus-kodakarensis-KOD1	GCF_000009965.1	NC_006624.1	1686563	1687405	+	arCOG00278	RhaT	Permease of the drug/metabolite transporter (DMT) superfamily	6.2e-86
Thermococcus-kodakarensis-KOD1	GCF_000009965.1	NC_006624.1	1687406	1688773	-	arCOG03166	NA	AAA+ superfamily ATPase fused to HTH and RecB nuclease domains	3.5e-130
Thermococcus-kodakarensis-KOD1	GCF_000009965.1	NC_006624.1	1688873	1689649	+	arCOG00499	NA	Metal-dependent hydrolase of the beta-lactamase superfamily	2.1e-44
Thermococcus-kodakarensis-KOD1	GCF_000009965.1	NC_006624.1	1689708	1690472	+	NA	NA	NA	NA
Thermococcus-kodakarensis-KOD1	GCF_000009965.1	NC_006624.1	1690477	1691886	-	arCOG01340	NA	Acyl-CoA synthetase (NDP forming)	4.9e-159
Thermococcus-kodakarensis-KOD1	GCF_000009965.1	NC_006624.1	1692073	1692654	+	arCOG01687	ArsR	Transcriptional regulator containing HTH domain, ArsR family	1.3e-99
Thermococcus-kodakarensis-KOD1	GCF_000009965.1	NC_006624.1	1692658	1692963	+	arCOG04140	NA	Uncharacterized protein	4.7e-22
Thermococcus-kodakarensis-KOD1	GCF_000009965.1	NC_006624.1	1692973	1693530	+	arCOG01683	ArsR	Transcriptional regulator containing HTH domain, ArsR family	2.6e-80
Thermococcus-kodakarensis-KOD1	GCF_000009965.1	NC_006624.1	1693718	1695103	+	arCOG02954	AmyA	Glycosidase	3.4e-197
Thermococcus-kodakarensis-KOD1	GCF_000009965.1	NC_006624.1	1695116	1695739	-	NA	NA	NA	NA
Thermococcus-kodakarensis-KOD1	GCF_000009965.1	NC_006624.1	1695749	1697191	-	arCOG00018	Nnr2	NAD(P)H-hydrate repair enzyme Nnr, NAD(P)H-hydrate dehydratase domain	1.6e-147
Thermococcus-kodakarensis-KOD1	GCF_000009965.1	NC_006624.1	1697281	1697619	+	NA	NA	NA	NA
Thermococcus-kodakarensis-KOD1	GCF_000009965.1	NC_006624.1	1697593	1698591	-	arCOG07130	NA	Uncharacterized protein	2.9e-157
Thermococcus-kodakarensis-KOD1	GCF_000009965.1	NC_006624.1	1698624	1699049	-	arCOG14205	NA	Uncharacterized protein	8.6e-72
Thermococcus-kodakarensis-KOD1	GCF_000009965.1	NC_006624.1	1699096	1699638	-	arCOG04225	YmdB	O-acetyl-ADP-ribose deacetylase (regulator of RNase III), contains Macro domain	3.1e-63
Thermococcus-kodakarensis-KOD1	GCF_000009965.1	NC_006624.1	1699684	1700958	-	arCOG00695	SsnA	Cytosine deaminase or related metal-dependent hydrolase	1e-156
Thermococcus-kodakarensis-KOD1	GCF_000009965.1	NC_006624.1	1701161	1703527	+	arCOG02164	NA	Predicted transglutaminase-like protease	2.2e-143
Thermococcus-kodakarensis-KOD1	GCF_000009965.1	NC_006624.1	1703588	1704334	-	arCOG04170	GckA	Glycerate kinase	2.5e-62
Thermococcus-kodakarensis-KOD1	GCF_000009965.1	NC_006624.1	1704731	1705510	-	arCOG01327	Pnp	Purine nucleoside phosphorylase	6.5e-82
Thermococcus-kodakarensis-KOD1	GCF_000009965.1	NC_006624.1	1705620	1706348	+	arCOG00347	PbaA	20S proteasome assembly factor, ATP-grasp superfamily enzyme	2.6e-65
Thermococcus-kodakarensis-KOD1	GCF_000009965.1	NC_006624.1	1706359	1706742	+	arCOG04420	NA	Uncharacterized protein, DUF473 family	4.2e-39
Thermococcus-kodakarensis-KOD1	GCF_000009965.1	NC_006624.1	1706739	1707497	-	arCOG01304	NucS	RecB family endonuclease acting on branched DNA substrates	1.9e-95
Thermococcus-kodakarensis-KOD1	GCF_000009965.1	NC_006624.1	1707532	1710048	-	arCOG00415	RadA	RecA/RadA recombinase, contains N-terminal HHH domain	7.8e-126
Thermococcus-kodakarensis-KOD1	GCF_000009965.1	NC_006624.1	1710219	1711250	-	arCOG01958	Kch	Kef-type K+ transport system, predicted NAD-binding component	5.9e-51
Thermococcus-kodakarensis-KOD1	GCF_000009965.1	NC_006624.1	1712158	1713405	+	arCOG00467	CDC6	Cdc6-related protein, AAA superfamily ATPase	1.3e-145
Thermococcus-kodakarensis-KOD1	GCF_000009965.1	NC_006624.1	1713405	1715612	+	arCOG04455	HYS2	Archaeal DNA polymerase II, small subunit/DNA polymerase delta, subunit B	4.4e-143
Thermococcus-kodakarensis-KOD1	GCF_000009965.1	NC_006624.1	1715613	1721009	+	arCOG04447	NA	Archaeal DNA polymerase II, large subunit	0
Thermococcus-kodakarensis-KOD1	GCF_000009965.1	NC_006624.1	1721085	1721771	+	arCOG03786	NA	Uncharacterized protein, containing C-terminal Zn-ribbon domain	3e-104
Thermococcus-kodakarensis-KOD1	GCF_000009965.1	NC_006624.1	1722259	1722801	+	arCOG06129	NA	Predicted nuclease of the RecB family	1.1e-75
Thermococcus-kodakarensis-KOD1	GCF_000009965.1	NC_006624.1	1723546	1724124	-	NA	NA	NA	NA
Thermococcus-kodakarensis-KOD1	GCF_000009965.1	NC_006624.1	1724587	1725225	+	arCOG04156	TYW3	Wybutosine (yW) biosynthesis enzyme	1.5e-69
Thermococcus-kodakarensis-KOD1	GCF_000009965.1	NC_006624.1	1725222	1725977	-	arCOG01939	LplA	Lipoate-protein ligase A	3.3e-64
Thermococcus-kodakarensis-KOD1	GCF_000009965.1	NC_006624.1	1727329	1728387	+	arCOG00894	NA	Glycosyl transferase family 2	4.2e-78
Thermococcus-kodakarensis-KOD1	GCF_000009965.1	NC_006624.1	1728439	1729152	+	arCOG01171	KaiC	KaiC family ATPase implicated in signal transduction	1.3e-55
Thermococcus-kodakarensis-KOD1	GCF_000009965.1	NC_006624.1	1729149	1729592	+	arCOG05803	NA	Uncharacterized protein	1.6e-38
Thermococcus-kodakarensis-KOD1	GCF_000009965.1	NC_006624.1	1729635	1731320	+	arCOG02959	Iap	Zn-dependent amino- or carboxypeptidase, M28 family	3.9e-149
Thermococcus-kodakarensis-KOD1	GCF_000009965.1	NC_006624.1	1731310	1731642	-	arCOG02243	NA	Transcription regulator, contains HTH domain	2.8e-23
Thermococcus-kodakarensis-KOD1	GCF_000009965.1	NC_006624.1	1731697	1732347	-	arCOG01150	NA	Phosphohydrolase, Icc/MPP superfamily	1.2e-25
Thermococcus-kodakarensis-KOD1	GCF_000009965.1	NC_006624.1	1732363	1732476	-	arCOG06624	NA	Ribosomal protein L41E	1.2e-11
Thermococcus-kodakarensis-KOD1	GCF_000009965.1	NC_006624.1	1732838	1733632	+	arCOG00062	Nit1	Deaminated glutathione amidase	2e-74
Thermococcus-kodakarensis-KOD1	GCF_000009965.1	NC_006624.1	1733620	1734411	-	arCOG01790	NA	SAM-dependent methyltransferase	6e-85
Thermococcus-kodakarensis-KOD1	GCF_000009965.1	NC_006624.1	1734505	1735158	+	arCOG10098	NA	Uncharacterized membrane protein, SdpI family	3.4e-60
Thermococcus-kodakarensis-KOD1	GCF_000009965.1	NC_006624.1	1735178	1735885	+	arCOG10098	NA	Uncharacterized membrane protein, SdpI family	6.3e-85
Thermococcus-kodakarensis-KOD1	GCF_000009965.1	NC_006624.1	1735869	1736261	+	arCOG04915	NA	Putative transcriptional regulator of 4TM family proteins implicated in quorum sensing, HTH domain containing	1e-22
Thermococcus-kodakarensis-KOD1	GCF_000009965.1	NC_006624.1	1736258	1736788	-	arCOG08593	NA	Uncharacterized membrane protein, SdpI family	1.7e-76
Thermococcus-kodakarensis-KOD1	GCF_000009965.1	NC_006624.1	1736985	1737779	-	arCOG04484	SdpI	Membrane protein involved in immunity to membrane toxins, DUF1648 family	2.6e-98
Thermococcus-kodakarensis-KOD1	GCF_000009965.1	NC_006624.1	1737779	1738135	-	arCOG00002	NA	Transcriptional regulator, PadR family	1.4e-9
Thermococcus-kodakarensis-KOD1	GCF_000009965.1	NC_006624.1	1738142	1738864	-	arCOG05757	NA	Metal-dependent membrane protease, CAAX family, DUF2324 subfamily	2.4e-78
Thermococcus-kodakarensis-KOD1	GCF_000009965.1	NC_006624.1	1738867	1739214	-	arCOG02287	NA	Putative selenium binding protein, beta/alpha-propeller fold	2.4e-27
Thermococcus-kodakarensis-KOD1	GCF_000009965.1	NC_006624.1	1739300	1739914	-	arCOG04437	NA	Uncharacterized distant homolog of cell wall-associated hydrolase	1.2e-78
Thermococcus-kodakarensis-KOD1	GCF_000009965.1	NC_006624.1	1740166	1741191	+	arCOG04112	DPH2	Diphthamide synthase subunit DPH2	3e-100
Thermococcus-kodakarensis-KOD1	GCF_000009965.1	NC_006624.1	1741291	1743069	+	arCOG03813	NA	Heat repeats containing protein	1.1e-136
Thermococcus-kodakarensis-KOD1	GCF_000009965.1	NC_006624.1	1743059	1743313	-	NA	NA	NA	NA
Thermococcus-kodakarensis-KOD1	GCF_000009965.1	NC_006624.1	1743303	1743608	-	arCOG07117	NA	Death domain family protein, DUF3227 family	9.4e-25
Thermococcus-kodakarensis-KOD1	GCF_000009965.1	NC_006624.1	1743610	1744956	-	arCOG01174	KaiC	KaiC family ATPase implicated in signal transduction	1.1e-88
Thermococcus-kodakarensis-KOD1	GCF_000009965.1	NC_006624.1	1745024	1745665	+	arCOG00910	NA	Predicted RNA methylase	5.5e-72
Thermococcus-kodakarensis-KOD1	GCF_000009965.1	NC_006624.1	1745704	1746633	+	arCOG03813	NA	Heat repeats containing protein	4.1e-42
Thermococcus-kodakarensis-KOD1	GCF_000009965.1	NC_006624.1	1746673	1748025	+	arCOG00974	RsmB	16S rRNA C967 or C1407 C5-methylase, RsmB/RsmF family	4.4e-183
Thermococcus-kodakarensis-KOD1	GCF_000009965.1	NC_006624.1	1748022	1748690	-	arCOG00194	CcmA	ABC-type multidrug transport system, ATPase component	2.5e-49
Thermococcus-kodakarensis-KOD1	GCF_000009965.1	NC_006624.1	1748674	1749123	-	arCOG04022	NA	Uncharacterized membrane protein	9.3e-9
Thermococcus-kodakarensis-KOD1	GCF_000009965.1	NC_006624.1	1749120	1749818	-	arCOG04023	NA	ABC-2 family transporter protein	1e-45
Thermococcus-kodakarensis-KOD1	GCF_000009965.1	NC_006624.1	1749781	1750881	-	arCOG07128	NA	Uncharacterized membrane protein	9.6e-68
Thermococcus-kodakarensis-KOD1	GCF_000009965.1	NC_006624.1	1751082	1752158	-	arCOG01568	MscS	Small-conductance mechanosensitive channel	4.4e-75
Thermococcus-kodakarensis-KOD1	GCF_000009965.1	NC_006624.1	1752160	1752801	-	arCOG01766	NA	Uncharacterized protein	5.6e-70
Thermococcus-kodakarensis-KOD1	GCF_000009965.1	NC_006624.1	1752833	1754656	-	arCOG05755	NA	Uncharacterized protein	1.4e-138
Thermococcus-kodakarensis-KOD1	GCF_000009965.1	NC_006624.1	1754809	1755465	-	arCOG03229	NA	PIN domain containing nuclease	4.1e-65
Thermococcus-kodakarensis-KOD1	GCF_000009965.1	NC_006624.1	1755498	1756274	-	arCOG04230	NA	HD supefamily hydrolase	5.9e-99
Thermococcus-kodakarensis-KOD1	GCF_000009965.1	NC_006624.1	1756394	1756816	-	arCOG04312	Fcf1	rRNA-processing protein FCF1, contains PIN domain	8.6e-20
Thermococcus-kodakarensis-KOD1	GCF_000009965.1	NC_006624.1	1756859	1758091	-	arCOG01563	GCD11	Translation initiation factor 2, gamma subunit eIF-2 gamma, GTPase	4.5e-148
Thermococcus-kodakarensis-KOD1	GCF_000009965.1	NC_006624.1	1758235	1758627	-	NA	NA	NA	NA
Thermococcus-kodakarensis-KOD1	GCF_000009965.1	NC_006624.1	1758764	1759174	-	NA	NA	NA	NA
Thermococcus-kodakarensis-KOD1	GCF_000009965.1	NC_006624.1	1759392	1759943	-	arCOG10100	NA	Uncharacterized protein	6.8e-80
Thermococcus-kodakarensis-KOD1	GCF_000009965.1	NC_006624.1	1760017	1761297	-	NA	NA	NA	NA
Thermococcus-kodakarensis-KOD1	GCF_000009965.1	NC_006624.1	1761531	1761908	-	arCOG01946	RPS6A	Ribosomal protein S6E/S10	1.3e-39
Thermococcus-kodakarensis-KOD1	GCF_000009965.1	NC_006624.1	1762041	1762211	+	arCOG02957	SBH1	Preprotein translocase subunit Sec61beta	2.2e-12
Thermococcus-kodakarensis-KOD1	GCF_000009965.1	NC_006624.1	1762208	1762858	-	arCOG05740	NA	Coiled-coil protein containing N-terminal PRC-barrel domain	4.8e-72
Thermococcus-kodakarensis-KOD1	GCF_000009965.1	NC_006624.1	1762955	1763506	+	arCOG00355	EngB	GTP-binding protein EngB required for normal cell division in bacteria	8.9e-61
Thermococcus-kodakarensis-KOD1	GCF_000009965.1	NC_006624.1	1763501	1763965	-	arCOG01118	NA	DNA-binding transcriptional regulator, Lrp family	3.2e-64
Thermococcus-kodakarensis-KOD1	GCF_000009965.1	NC_006624.1	1764075	1765169	+	arCOG04127	Grc3	Polynucleotide 5'-kinase, involved in rRNA processing	2.1e-109
Thermococcus-kodakarensis-KOD1	GCF_000009965.1	NC_006624.1	1765214	1766047	+	arCOG00476	UbiA	4-hydroxybenzoate polyprenyltransferase or related prenyltransferase	2e-73
Thermococcus-kodakarensis-KOD1	GCF_000009965.1	NC_006624.1	1766053	1766433	+	arCOG03782	NA	Uncharacterized protein	1.5e-51
Thermococcus-kodakarensis-KOD1	GCF_000009965.1	NC_006624.1	1766444	1767250	-	arCOG02258	NA	RPA family protein, a subunit of RPA complex in P.furiosus	2.6e-55
Thermococcus-kodakarensis-KOD1	GCF_000009965.1	NC_006624.1	1767247	1767624	-	arCOG05741	NA	ssDNA binding protein RPA14, OB-fold	6.2e-28
Thermococcus-kodakarensis-KOD1	GCF_000009965.1	NC_006624.1	1767635	1768705	-	arCOG01510	RPA1	Single-stranded DNA-binding replication protein A (RPA), large (70 kD) subunit or related ssDNA-binding protein	1.1e-42
Thermococcus-kodakarensis-KOD1	GCF_000009965.1	NC_006624.1	1768833	1769417	-	arCOG02613	NA	Chromosome segregation and condensation protein B	1e-77
Thermococcus-kodakarensis-KOD1	GCF_000009965.1	NC_006624.1	1770256	1771533	+	arCOG00853	SfcA	Malic enzyme	6.5e-161
Thermococcus-kodakarensis-KOD1	GCF_000009965.1	NC_006624.1	1771508	1772026	-	arCOG04406	FumA	Tartrate dehydratase beta subunit/Fumarate hydratase class I, C-terminal domain	3.1e-72
Thermococcus-kodakarensis-KOD1	GCF_000009965.1	NC_006624.1	1772017	1772877	-	arCOG04407	TtdA	Tartrate dehydratase alpha subunit/Fumarate hydratase class I, N-terminal domain	7.8e-121
Thermococcus-kodakarensis-KOD1	GCF_000009965.1	NC_006624.1	1772935	1773849	-	arCOG01754	SerA	Phosphoglycerate dehydrogenase or related dehydrogenase	2.4e-114
Thermococcus-kodakarensis-KOD1	GCF_000009965.1	NC_006624.1	1773853	1774500	-	arCOG02640	NA	YkaA-like protein involved in regulation of phosphate transport, PhoU/UPF0111/DUF47 family	4.4e-42
Thermococcus-kodakarensis-KOD1	GCF_000009965.1	NC_006624.1	1774503	1775432	-	arCOG04139	ApbA	Ketopantoate reductase	1.1e-114
Thermococcus-kodakarensis-KOD1	GCF_000009965.1	NC_006624.1	1775437	1775904	-	arCOG11075	NA	Uncharacterized protein	1.2e-45
Thermococcus-kodakarensis-KOD1	GCF_000009965.1	NC_006624.1	1775950	1776657	+	arCOG01018	TrmJ	tRNA C32,U32 (ribose-2'-O)-methylase TrmJ or a related methyltransferase	1.5e-57
Thermococcus-kodakarensis-KOD1	GCF_000009965.1	NC_006624.1	1776651	1777175	+	arCOG02724	Ada	Methylated DNA-protein cysteine methyltransferase	7.7e-21
Thermococcus-kodakarensis-KOD1	GCF_000009965.1	NC_006624.1	1777163	1778194	+	arCOG02732	NA	TPR repeats containing protein	9e-139
Thermococcus-kodakarensis-KOD1	GCF_000009965.1	NC_006624.1	1778583	1778918	+	arCOG04061	EGD2	Transcription factor homologous to NACalpha-BTF3	3.3e-17
Thermococcus-kodakarensis-KOD1	GCF_000009965.1	NC_006624.1	1778922	1779278	-	arCOG02148	NA	Uncharacterized homolog of gamma-carboxymuconolactone decarboxylase subunit	4.4e-09
Thermococcus-kodakarensis-KOD1	GCF_000009965.1	NC_006624.1	1779343	1780881	-	arCOG03813	NA	Heat repeats containing protein	4.2e-141
Thermococcus-kodakarensis-KOD1	GCF_000009965.1	NC_006624.1	1780964	1782292	+	arCOG00353	HflX	50S ribosomal subunit-associated GTPase HflX	1.6e-135
Thermococcus-kodakarensis-KOD1	GCF_000009965.1	NC_006624.1	1782230	1783192	-	arCOG02267	PitA	Phosphate/sulphate permease	2e-72
Thermococcus-kodakarensis-KOD1	GCF_000009965.1	NC_006624.1	1783401	1783958	+	arCOG01603	PorG	Pyruvate:ferredoxin oxidoreductase or related 2-oxoacid:ferredoxin oxidoreductase, gamma subunit	1.6e-49
Thermococcus-kodakarensis-KOD1	GCF_000009965.1	NC_006624.1	1784000	1784317	+	arCOG01605	PorD	Pyruvate:ferredoxin oxidoreductase or related 2-oxoacid:ferredoxin oxidoreductase, delta subunit	1.5e-16
Thermococcus-kodakarensis-KOD1	GCF_000009965.1	NC_006624.1	1784328	1785515	+	arCOG01608	PorA	Pyruvate:ferredoxin oxidoreductase or related 2-oxoacid:ferredoxin oxidoreductase, alpha subunit	3e-148
Thermococcus-kodakarensis-KOD1	GCF_000009965.1	NC_006624.1	1785521	1786456	+	arCOG01601	PorB	Pyruvate:ferredoxin oxidoreductase or related 2-oxoacid:ferredoxin oxidoreductase, beta subunit	2.7e-92
Thermococcus-kodakarensis-KOD1	GCF_000009965.1	NC_006624.1	1786520	1786837	+	arCOG01605	PorD	Pyruvate:ferredoxin oxidoreductase or related 2-oxoacid:ferredoxin oxidoreductase, delta subunit	3.2e-34
Thermococcus-kodakarensis-KOD1	GCF_000009965.1	NC_006624.1	1786849	1788033	+	arCOG01608	PorA	Pyruvate:ferredoxin oxidoreductase or related 2-oxoacid:ferredoxin oxidoreductase, alpha subunit	2.7e-148
Thermococcus-kodakarensis-KOD1	GCF_000009965.1	NC_006624.1	1788044	1789039	+	arCOG01601	PorB	Pyruvate:ferredoxin oxidoreductase or related 2-oxoacid:ferredoxin oxidoreductase, beta subunit	4.7e-109
Thermococcus-kodakarensis-KOD1	GCF_000009965.1	NC_006624.1	1789114	1790061	+	arCOG10048	NA	Predicted toxin of RNase A family	4.3e-180
Thermococcus-kodakarensis-KOD1	GCF_000009965.1	NC_006624.1	1790126	1790932	+	arCOG11323	NA	Putative immunity component of polymorphic toxin systems	4.8e-135
Thermococcus-kodakarensis-KOD1	GCF_000009965.1	NC_006624.1	1790937	1791323	+	arCOG11322	NA	Uncharacterized protein	1.2e-7
Thermococcus-kodakarensis-KOD1	GCF_000009965.1	NC_006624.1	1791348	1792133	+	arCOG10047	NA	Putative immunity component of polymorphic toxin systems	9.8e-105
Thermococcus-kodakarensis-KOD1	GCF_000009965.1	NC_006624.1	1792177	1792692	+	arCOG05855	NA	Uncharacterized protein	6.6e-64
Thermococcus-kodakarensis-KOD1	GCF_000009965.1	NC_006624.1	1792689	1793888	-	arCOG00065	csdA	Selenocysteine lyase/Cysteine desulfurase	7.6e-120
Thermococcus-kodakarensis-KOD1	GCF_000009965.1	NC_006624.1	1793885	1794178	-	arCOG07113	NA	TBP-like domain	4.8e-19
[truncated: 68,168 more rows]
